# Supplementary material for: Structure and Hirshfeld surface analysis of the salt N,N,N-trimethyl-1-(4-vinyl­phen­yl)methanaminium 4-vinyl­benzene­sulfonate
Source: Acta Crystallogr E Crystallogr Commun. 2019 Jun 4;75(Pt 7):946–50. doi: 10.1107/S2056989019007758 (PMC6659345; doi:10.1107/S2056989019007758)
Supplement: Supplementary file 1 [file e-75-00946-sup1.cif]

##############################################################################
#                                                                            #
# This CIF contains the data in a paper accepted for publication in          #
# Acta Crystallographica Section E. It conforms to the requirements of       #
# Notes for Authors for Acta Crystallographica Section E, and has been       #
# peer reviewed under the auspices of the IUCr Commission on Journals.       #
#                                                                            #
# Full details of the Crystallographic Information File format               #
# are given in the paper "The Crystallographic Information File (CIF):       #
# a New Standard Archive File for Crystallography" by S. R. Hall, F. H.      #
# Allen and I. D. Brown [Acta Cryst. (1991), A47, 655-685].                  #
#                                                                            #
# The current version of the core CIF dictionary is obtainable from          #
# ftp://ftp.iucr.org/pub/cif_core.dic.                                       #
#                                                                            #
# Software is freely available for graphical display of the structure(s)     #
# in this CIF. For information consult the CIF software page                 #
# http://www.iucr.org/resources/cif/software.                                #
#                                                                            #
# This file may be used for bona fide research purposes within the           #
# scientific community so long as proper attribution is given to the journal # 
# article from which it was obtained.                                        #
#                                                                            #
##############################################################################
data_I
_audit_creation_method     'SHELXL-2018/1'
_journal_date_recd_electronic     2019-05-07
_journal_date_accepted     2019-05-28
_journal_name_full     'Acta Crystallographica, Section E'
_journal_year     2019
_journal_volume     75
_journal_issue      7
_journal_page_first     946
_journal_page_last     950
_journal_paper_category     GO
_journal_paper_doi     10.1107/S2056989019007758
_journal_coeditor_code     XI2014
_publ_contact_author_name     'Jim Simpson'
_publ_contact_author_address
;
Department of Chemistry
  University of Otago
  PO Box 56
  Dunedin
  New Zealand
;
_publ_contact_author_email     jsimpson@alkali.otago.ac.nz
_publ_contact_author_fax     '+64-3-04797906'
_publ_contact_author_phone     '+64-3-4797914'
_publ_section_title
;
Structure and Hirshfeld surface analysis of the salt
<i>N</i>,<i>N</i>,<i>N</i>-trimethyl-1-(4-vinylphenyl)methanaminium
4-vinylbenzenesulfonate
;
_publ_section_title_footnote     .
loop_
    _publ_author_name
    _publ_author_address
    'McAdam, C. John'
;       Department of Chemistry
        University of Otago
        PO Box 56
        Dunedin
        New Zealand
;
    'Hanton, Lyall R.'
;       Department of Chemistry
        University of Otago
        PO Box 56
        Dunedin
        New Zealand
;
    'Moratti, Stephen C. '
;       Department of Chemistry
        University of Otago
        PO Box 56
        Dunedin
        New Zealand
;
    'Simpson, Jim'
;       Department of Chemistry
        University of Otago
        PO Box 56
        Dunedin
        New Zealand
;
    'Ravindra N. Wickramasinhage'
;       Department of Chemistry
        University of Otago
        PO Box 56
        Dunedin
        New Zealand
;
_publ_section_synopsis
;
The molecular and crystal structure of the salt
<i>N</i>,<i>N</i>,<i>N</i>-trimethyl-1-(4-vinylphenyl)methanaminium
4-vinylbenzenesulfonate is reported. A Hirshfeld surface analysis of the salt
and its individual components is also presented.
;
_database_code_depnum_ccdc_archive     'CCDC 1919325'
_chemical_name_systematic
;
<i>N</i>,<i>N</i>,<i>N</i>-Trimethyl-1-(4-vinylphenyl)methanaminium
4-vinylbenzenesulfonate
;
_chemical_name_common     ?
_chemical_formula_moiety     'C12 H18 N +, C8 H7 O3 S -'
_chemical_formula_sum     'C20 H25 N O3 S'
_chemical_formula_iupac     'C12 H18 N +, C8 H7 O3 S -'
_chemical_formula_weight     359.47
_chemical_melting_point     ?
_chemical_absolute_configuration     ?
_space_group_crystal_system     orthorhombic
_space_group_name_H-M_alt     'P 21 21 21'
_space_group_name_Hall     'P 2ac 2ab'
loop_
    _space_group_symop_operation_xyz
    'x, y, z'
    '-x+1/2, -y, z+1/2'
    '-x, y+1/2, -z+1/2'
    'x+1/2, -y+1/2, -z'
_cell_length_a     8.3344(3)
_cell_length_b     10.5937(4)
_cell_length_c     21.1228(8)
_cell_angle_alpha     90
_cell_angle_beta     90
_cell_angle_gamma     90
_cell_volume     1864.98(12)
_cell_formula_units_Z     4
_cell_measurement_reflns_used     2591
_cell_measurement_theta_min     4.1940
_cell_measurement_theta_max     72.2550
_cell_measurement_temperature     100(2)
_exptl_crystal_description     'irregular block'
_exptl_crystal_colour     colourless
_exptl_crystal_size_max     0.200
_exptl_crystal_size_mid     0.180
_exptl_crystal_size_min     0.080
_exptl_crystal_density_diffrn     1.280
_exptl_crystal_density_meas     ?
_exptl_crystal_density_method     'not measured'
_exptl_crystal_F_000     768
_exptl_absorpt_coefficient_mu     1.688
_exptl_absorpt_correction_type     multi-scan
_exptl_absorpt_process_details
;
(CrysAlis PRO; Rigaku OD, 2018)
;
_exptl_absorpt_correction_T_min     0.91056
_exptl_absorpt_correction_T_max     1.00000
_diffrn_ambient_temperature     100(2)
_diffrn_source     'micro-focus sealed X-ray tube'
_diffrn_radiation_type     CuK\a
_diffrn_radiation_wavelength     1.54184
_diffrn_measurement_device_type
             'Rigaku Oxford Diffraction SuperNova, Dual, Cu at home/near, Atlas'
_diffrn_measurement_method     '\w scans'
_diffrn_detector_area_resol_mean     5.1725
_diffrn_reflns_number     4767
_diffrn_reflns_av_R_equivalents     0.0290
_diffrn_reflns_av_unetI/netI     0.0444
_diffrn_reflns_theta_min     4.186
_diffrn_reflns_theta_max     72.820
_diffrn_reflns_theta_full     67.684
_diffrn_measured_fraction_theta_max     0.964
_diffrn_measured_fraction_theta_full     0.997
_diffrn_reflns_limit_h_min     -6
_diffrn_reflns_limit_h_max     10
_diffrn_reflns_limit_k_min     -12
_diffrn_reflns_limit_k_max     12
_diffrn_reflns_limit_l_min     -25
_diffrn_reflns_limit_l_max     24
_diffrn_standards_number     0
_refine_special_details
;
The vinyl substituent on the benzene ring of the cation is disordered over two
sites with a refined occupancy ratio of 0.542(11):0.458(11).
;
_reflns_number_total     3103
_reflns_number_gt     2784
_reflns_threshold_expression     'I > 2\s(I)'
_refine_ls_structure_factor_coef     Fsqd
_refine_ls_matrix_type     full
_refine_ls_R_factor_all     0.0477
_refine_ls_R_factor_gt     0.0396
_refine_ls_wR_factor_gt     0.0957
_refine_ls_wR_factor_ref     0.1028
_refine_ls_goodness_of_fit_ref     1.042
_refine_ls_restrained_S_all     1.046
_refine_ls_number_reflns     3103
_refine_ls_number_parameters     248
_refine_ls_number_restraints     10
_refine_ls_hydrogen_treatment     constr
_refine_ls_weighting_scheme     calc
_refine_ls_weighting_details
              'w=1/[\s^2^(Fo^2^)+(0.0465P)^2^+0.5842P] where P=(Fo^2^+2Fc^2^)/3'
_atom_sites_solution_hydrogens     geom
_atom_sites_solution_primary     ?
_atom_sites_solution_secondary     ?
_refine_ls_shift/su_max     0.000
_refine_ls_shift/su_mean     0.000
_refine_diff_density_max     0.368
_refine_diff_density_min     -0.292
_refine_ls_extinction_method     none
_refine_ls_extinction_coef     .
_refine_ls_abs_structure_details
;
Flack <i>x</i> determined using 870 quotients
[(<i>I</i>^+^)-(<i>I</i>^-^)]/[(<i>I</i>^+^)+(<i>I</i>^-^)]
(Parsons <i>et al.</i>, 2013)
;
_refine_ls_abs_structure_Flack     -0.040(19)
loop_
    _atom_type_symbol
    _atom_type_description
    _atom_type_scat_dispersion_real
    _atom_type_scat_dispersion_imag
    _atom_type_scat_source
    'C' 'C' 0.0181 0.0091
                         'International Tables Vol C Tables 4.2.6.8 and 6.1.1.4'
    'H' 'H' 0.0000 0.0000
                         'International Tables Vol C Tables 4.2.6.8 and 6.1.1.4'
    'N' 'N' 0.0311 0.0180
                         'International Tables Vol C Tables 4.2.6.8 and 6.1.1.4'
    'O' 'O' 0.0492 0.0322
                         'International Tables Vol C Tables 4.2.6.8 and 6.1.1.4'
    'S' 'S' 0.3331 0.5567
                         'International Tables Vol C Tables 4.2.6.8 and 6.1.1.4'
_computing_data_collection
;
CrysAlis PRO (Rigaku OD, 2018)
;
_computing_cell_refinement
;
CrysAlis PRO (Rigaku OD, 2018)
;
_computing_data_reduction
;
CrysAlis PRO (Rigaku OD, 2018)
;
_computing_structure_solution
;
SHELXT (Sheldrick, 2015a)
;
_computing_structure_refinement
;
<i>SHELXL2018</i> (Sheldrick, 2015b) and TITAN (Hunter & Simpson,
1999)
;
_computing_molecular_graphics
;
Mercury (Macrae <i>et al.</i>, 2008)
;
_computing_publication_material
;
<i>SHELXL2014</i> (Sheldrick, 2015b), enCIFer (Allen <i>et al.</i>,
2004),
PLATON (Spek, 2009), publCIF (Westrip, 2010) and WinGX
(Farrugia, 2012)
;
loop_
    _atom_site_type_symbol
    _atom_site_label
    _atom_site_fract_x
    _atom_site_fract_y
    _atom_site_fract_z
    _atom_site_U_iso_or_equiv
    _atom_site_adp_type
    _atom_site_calc_flag
    _atom_site_occupancy
    _atom_site_disorder_assembly
    _atom_site_disorder_group
    O O1 0.7129(3) 0.3773(2) 0.23060(11) 0.0340(6) Uani d 1 . .
    O O2 0.9047(3) 0.2234(2) 0.19192(11) 0.0324(6) Uani d 1 . .
    O O3 0.6241(3) 0.1666(2) 0.20070(11) 0.0316(6) Uani d 1 . .
    S S1 0.73918(10) 0.26835(7) 0.19052(3) 0.0240(2) Uani d 1 . .
    C C1 0.7098(4) 0.3210(3) 0.11156(14) 0.0213(7) Uani d 1 . .
    C C2 0.8167(4) 0.4059(3) 0.08477(16) 0.0254(7) Uani d 1 . .
    H H2 0.901987 0.439140 0.109530 0.030 Uiso calc 1 . .
    C C3 0.8000(4) 0.4426(3) 0.02186(16) 0.0267(8) Uani d 1 . .
    H H3 0.873464 0.501524 0.004257 0.032 Uiso calc 1 . .
    C C4 0.6771(4) 0.3943(3) -0.01563(16) 0.0259(7) Uani d 1 . .
    C C41 0.6602(5) 0.4228(3) -0.08413(17) 0.0304(8) Uani d 1 . .
    H H41 0.567919 0.390300 -0.104880 0.036 Uiso calc 1 . .
    C C42 0.7607(5) 0.4885(3) -0.11868(16) 0.0351(8) Uani d 1 . .
    H H42A 0.854786 0.522910 -0.100025 0.042 Uiso calc 1 . .
    H H42B 0.739494 0.501740 -0.162365 0.042 Uiso calc 1 . .
    C C5 0.5676(4) 0.3129(3) 0.01217(17) 0.0302(8) Uani d 1 . .
    H H5 0.480488 0.281673 -0.012223 0.036 Uiso calc 1 . .
    C C6 0.5829(4) 0.2760(3) 0.07539(16) 0.0283(8) Uani d 1 . .
    H H6 0.506511 0.220260 0.093620 0.034 Uiso calc 1 . .
    C C7 0.3486(4) 0.3494(4) 0.39999(17) 0.0282(8) Uani d 1 . .
    C C8 0.2924(5) 0.4592(4) 0.4279(2) 0.0391(10) Uani d 1 . .
    H H8 0.270082 0.530860 0.402275 0.047 Uiso calc 1 . .
    C C9 0.2687(6) 0.4656(5) 0.4924(2) 0.0577(14) Uani d 1 . .
    H H9 0.228496 0.541594 0.510296 0.069 Uiso calc 1 . .
    C C10 0.3017(5) 0.3649(6) 0.5319(2) 0.0600(15) Uani d 1 . .
    C C101 0.2819(10) 0.3361(8) 0.6023(3) 0.038(2) Uani d 0.542(11) A 1
    H H101 0.324589 0.260969 0.620146 0.046 Uiso calc 0.542(11) A 1
    C C102 0.2045(14) 0.4175(8) 0.6374(4) 0.066(4) Uani d 0.542(11) A 1
    H H10A 0.162395 0.492277 0.618983 0.080 Uiso calc 0.542(11) A 1
    H H10B 0.190496 0.401869 0.681348 0.080 Uiso calc 0.542(11) A 1
    C C103 0.2724(12) 0.4160(9) 0.5973(3) 0.033(2) Uani d 0.458(11) A 2
    H H103 0.251488 0.503001 0.604321 0.040 Uiso calc 0.458(11) A 2
    C C104 0.2771(11) 0.3345(9) 0.6444(4) 0.038(3) Uani d 0.458(11) A 2
    H H10C 0.298320 0.247947 0.636175 0.045 Uiso calc 0.458(11) A 2
    H H10D 0.259356 0.362379 0.686556 0.045 Uiso calc 0.458(11) A 2
    C C11 0.3597(5) 0.2564(6) 0.5043(2) 0.0538(13) Uani d 1 . .
    H H11 0.384283 0.185948 0.530359 0.065 Uiso calc 1 . .
    C C12 0.3830(5) 0.2473(4) 0.43947(19) 0.0385(9) Uani d 1 . .
    H H12 0.422829 0.171040 0.421795 0.046 Uiso calc 1 . .
    C C13 0.3803(4) 0.3451(4) 0.32982(17) 0.0329(8) Uani d 1 . .
    H H13A 0.468168 0.284452 0.321549 0.039 Uiso calc 1 . .
    H H13B 0.417035 0.429445 0.315753 0.039 Uiso calc 1 . .
    C C14 0.2826(5) 0.3111(5) 0.22225(17) 0.0528(13) Uani d 1 . .
    H H14A 0.190237 0.290203 0.195519 0.079 Uiso calc 1 . .
    H H14B 0.368715 0.249929 0.214829 0.079 Uiso calc 1 . .
    H H14C 0.320828 0.396094 0.211787 0.079 Uiso calc 1 . .
    C C15 0.0986(4) 0.3955(3) 0.30061(19) 0.0330(8) Uani d 1 . .
    H H15A 0.010714 0.374402 0.271685 0.050 Uiso calc 1 . .
    H H15B 0.134872 0.481981 0.292401 0.050 Uiso calc 1 . .
    H H15C 0.061038 0.388818 0.344442 0.050 Uiso calc 1 . .
    N N1 0.2336(4) 0.3069(3) 0.29050(13) 0.0289(7) Uani d 1 . .
    C C16 0.1808(5) 0.1749(3) 0.3060(2) 0.0444(10) Uani d 1 . .
    H H16A 0.148219 0.170607 0.350491 0.067 Uiso calc 1 . .
    H H16B 0.269731 0.116280 0.298539 0.067 Uiso calc 1 . .
    H H16C 0.089814 0.151749 0.278940 0.067 Uiso calc 1 . .
loop_
    _atom_site_aniso_label
    _atom_site_aniso_U_11
    _atom_site_aniso_U_22
    _atom_site_aniso_U_33
    _atom_site_aniso_U_12
    _atom_site_aniso_U_13
    _atom_site_aniso_U_23
    O1 0.0421(16) 0.0313(13) 0.0287(12) 0.0004(12) 0.0005(11) -0.0081(10)
    O2 0.0250(12) 0.0454(14) 0.0269(12) 0.0102(11) -0.0034(10) -0.0010(13)
    O3 0.0370(14) 0.0303(13) 0.0275(13) -0.0076(12) -0.0008(11) 0.0046(11)
    S1 0.0258(4) 0.0259(4) 0.0203(3) 0.0004(4) -0.0009(3) -0.0022(3)
    C1 0.0243(17) 0.0198(14) 0.0198(14) 0.0036(14) -0.0016(13) -0.0010(12)
    C2 0.0218(16) 0.0237(16) 0.0307(17) -0.0006(15) -0.0001(14) -0.0042(14)
    C3 0.0259(18) 0.0232(16) 0.0311(17) -0.0003(15) 0.0064(15) 0.0011(14)
    C4 0.0283(18) 0.0244(16) 0.0249(17) 0.0043(15) -0.0011(14) -0.0019(14)
    C41 0.035(2) 0.0286(18) 0.0280(18) 0.0035(17) -0.0043(16) 0.0003(15)
    C42 0.035(2) 0.0423(19) 0.0275(17) 0.005(2) 0.0014(18) 0.0049(15)
    C5 0.0280(18) 0.0302(18) 0.0324(19) -0.0023(16) -0.0100(15) 0.0016(15)
    C6 0.0283(18) 0.0257(17) 0.0308(18) -0.0034(16) -0.0057(14) 0.0030(16)
    C7 0.0211(17) 0.0344(19) 0.0292(18) -0.0060(16) -0.0032(14) -0.0010(16)
    C8 0.034(2) 0.038(2) 0.046(2) 0.0006(18) -0.0138(18) -0.0090(18)
    C9 0.034(2) 0.088(4) 0.051(3) 0.008(3) -0.013(2) -0.036(3)
    C10 0.031(2) 0.116(5) 0.034(2) -0.018(3) -0.0053(18) -0.012(3)
    C101 0.045(5) 0.032(5) 0.038(5) -0.016(4) -0.016(4) 0.009(4)
    C102 0.126(11) 0.043(5) 0.030(5) -0.009(6) -0.009(6) 0.005(4)
    C103 0.040(5) 0.031(5) 0.028(5) -0.003(5) -0.002(4) -0.001(4)
    C104 0.044(6) 0.045(6) 0.023(5) -0.010(5) 0.002(4) 0.002(4)
    C11 0.048(3) 0.073(3) 0.040(2) -0.026(3) -0.0168(19) 0.025(2)
    C12 0.036(2) 0.033(2) 0.046(2) -0.007(2) -0.0098(17) 0.0038(18)
    C13 0.0223(17) 0.042(2) 0.0347(19) -0.0019(17) -0.0027(15) 0.0019(17)
    C14 0.039(2) 0.094(4) 0.0250(19) 0.000(3) 0.0010(17) -0.007(2)
    C15 0.0293(18) 0.0291(18) 0.041(2) 0.0064(16) -0.0063(17) -0.0055(17)
    N1 0.0267(15) 0.0331(15) 0.0271(14) 0.0018(14) -0.0027(13) -0.0027(11)
    C16 0.056(2) 0.0216(17) 0.055(3) -0.0022(18) -0.019(2) -0.0020(19)
_geom_special_details
;
 All esds (except the esd in the dihedral angle between two l.s. planes)
 are estimated using the full covariance matrix.  The cell esds are taken
 into account individually in the estimation of esds in distances, angles
 and torsion angles; correlations between esds in cell parameters are only
 used when they are defined by crystal symmetry.  An approximate (isotropic)
 treatment of cell esds is used for estimating esds involving l.s. planes.
;
loop_
    _geom_bond_atom_site_label_1
    _geom_bond_atom_site_label_2
    _geom_bond_site_symmetry_2
    _geom_bond_distance
    _geom_bond_publ_flag
    O1 S1 . 1.448(2) ?
    O2 S1 . 1.460(2) ?
    O3 S1 . 1.459(2) ?
    S1 C1 . 1.776(3) ?
    C1 C2 . 1.387(4) ?
    C1 C6 . 1.389(5) ?
    C2 C3 . 1.392(5) ?
    C2 H2 . 0.9500 ?
    C3 C4 . 1.392(5) ?
    C3 H3 . 0.9500 ?
    C4 C5 . 1.386(5) ?
    C4 C41 . 1.485(5) ?
    C41 C42 . 1.311(5) ?
    C41 H41 . 0.9500 ?
    C42 H42A . 0.9500 ?
    C42 H42B . 0.9500 ?
    C5 C6 . 1.397(4) ?
    C5 H5 . 0.9500 ?
    C6 H6 . 0.9500 ?
    C7 C8 . 1.386(5) ?
    C7 C12 . 1.395(5) ?
    C7 C13 . 1.506(5) ?
    C8 C9 . 1.380(6) ?
    C8 H8 . 0.9500 ?
    C9 C10 . 1.382(8) ?
    C9 H9 . 0.9500 ?
    C10 C11 . 1.376(8) ?
    C10 C103 . 1.504(7) ?
    C10 C101 . 1.527(7) ?
    C101 C102 . 1.307(9) ?
    C101 H101 . 0.9500 ?
    C102 H10A . 0.9500 ?
    C102 H10B . 0.9500 ?
    C103 C104 . 1.317(9) ?
    C103 H103 . 0.9500 ?
    C104 H10C . 0.9500 ?
    C104 H10D . 0.9500 ?
    C11 C12 . 1.387(6) ?
    C11 H11 . 0.9500 ?
    C12 H12 . 0.9500 ?
    C13 N1 . 1.533(5) ?
    C13 H13A . 0.9900 ?
    C13 H13B . 0.9900 ?
    C14 N1 . 1.499(4) ?
    C14 H14A . 0.9800 ?
    C14 H14B . 0.9800 ?
    C14 H14C . 0.9800 ?
    C15 N1 . 1.481(4) ?
    C15 H15A . 0.9800 ?
    C15 H15B . 0.9800 ?
    C15 H15C . 0.9800 ?
    N1 C16 . 1.501(4) ?
    C16 H16A . 0.9800 ?
    C16 H16B . 0.9800 ?
    C16 H16C . 0.9800 ?
loop_
    _geom_angle_atom_site_label_1
    _geom_angle_atom_site_label_2
    _geom_angle_atom_site_label_3
    _geom_angle_site_symmetry_1
    _geom_angle_site_symmetry_3
    _geom_angle
    _geom_angle_publ_flag
    O1 S1 O3 . . 113.77(15) ?
    O1 S1 O2 . . 113.04(15) ?
    O3 S1 O2 . . 112.16(16) ?
    O1 S1 C1 . . 106.15(14) ?
    O3 S1 C1 . . 106.25(15) ?
    O2 S1 C1 . . 104.59(15) ?
    C2 C1 C6 . . 119.2(3) ?
    C2 C1 S1 . . 119.9(2) ?
    C6 C1 S1 . . 120.9(3) ?
    C1 C2 C3 . . 120.4(3) ?
    C1 C2 H2 . . 119.8 ?
    C3 C2 H2 . . 119.8 ?
    C2 C3 C4 . . 120.9(3) ?
    C2 C3 H3 . . 119.5 ?
    C4 C3 H3 . . 119.5 ?
    C5 C4 C3 . . 118.2(3) ?
    C5 C4 C41 . . 118.5(3) ?
    C3 C4 C41 . . 123.3(3) ?
    C42 C41 C4 . . 126.1(4) ?
    C42 C41 H41 . . 116.9 ?
    C4 C41 H41 . . 116.9 ?
    C41 C42 H42A . . 120.0 ?
    C41 C42 H42B . . 120.0 ?
    H42A C42 H42B . . 120.0 ?
    C4 C5 C6 . . 121.3(3) ?
    C4 C5 H5 . . 119.4 ?
    C6 C5 H5 . . 119.4 ?
    C1 C6 C5 . . 119.9(3) ?
    C1 C6 H6 . . 120.0 ?
    C5 C6 H6 . . 120.0 ?
    C8 C7 C12 . . 117.8(4) ?
    C8 C7 C13 . . 120.1(4) ?
    C12 C7 C13 . . 121.9(4) ?
    C9 C8 C7 . . 120.6(4) ?
    C9 C8 H8 . . 119.7 ?
    C7 C8 H8 . . 119.7 ?
    C8 C9 C10 . . 122.0(5) ?
    C8 C9 H9 . . 119.0 ?
    C10 C9 H9 . . 119.0 ?
    C11 C10 C9 . . 117.4(4) ?
    C11 C10 C103 . . 138.3(6) ?
    C9 C10 C103 . . 104.1(6) ?
    C11 C10 C101 . . 106.5(6) ?
    C9 C10 C101 . . 136.0(6) ?
    C102 C101 C10 . . 118.3(8) ?
    C102 C101 H101 . . 120.8 ?
    C10 C101 H101 . . 120.8 ?
    C101 C102 H10A . . 120.0 ?
    C101 C102 H10B . . 120.0 ?
    H10A C102 H10B . . 120.0 ?
    C104 C103 C10 . . 116.9(8) ?
    C104 C103 H103 . . 121.5 ?
    C10 C103 H103 . . 121.5 ?
    C103 C104 H10C . . 120.0 ?
    C103 C104 H10D . . 120.0 ?
    H10C C104 H10D . . 120.0 ?
    C10 C11 C12 . . 121.7(5) ?
    C10 C11 H11 . . 119.1 ?
    C12 C11 H11 . . 119.1 ?
    C11 C12 C7 . . 120.5(4) ?
    C11 C12 H12 . . 119.8 ?
    C7 C12 H12 . . 119.8 ?
    C7 C13 N1 . . 113.7(3) ?
    C7 C13 H13A . . 108.8 ?
    N1 C13 H13A . . 108.8 ?
    C7 C13 H13B . . 108.8 ?
    N1 C13 H13B . . 108.8 ?
    H13A C13 H13B . . 107.7 ?
    N1 C14 H14A . . 109.5 ?
    N1 C14 H14B . . 109.5 ?
    H14A C14 H14B . . 109.5 ?
    N1 C14 H14C . . 109.5 ?
    H14A C14 H14C . . 109.5 ?
    H14B C14 H14C . . 109.5 ?
    N1 C15 H15A . . 109.5 ?
    N1 C15 H15B . . 109.5 ?
    H15A C15 H15B . . 109.5 ?
    N1 C15 H15C . . 109.5 ?
    H15A C15 H15C . . 109.5 ?
    H15B C15 H15C . . 109.5 ?
    C15 N1 C16 . . 109.7(3) ?
    C15 N1 C14 . . 109.1(3) ?
    C16 N1 C14 . . 108.5(3) ?
    C15 N1 C13 . . 111.1(3) ?
    C16 N1 C13 . . 111.2(3) ?
    C14 N1 C13 . . 107.2(3) ?
    N1 C16 H16A . . 109.5 ?
    N1 C16 H16B . . 109.5 ?
    H16A C16 H16B . . 109.5 ?
    N1 C16 H16C . . 109.5 ?
    H16A C16 H16C . . 109.5 ?
    H16B C16 H16C . . 109.5 ?
loop_
    _geom_torsion_atom_site_label_1
    _geom_torsion_atom_site_label_2
    _geom_torsion_atom_site_label_3
    _geom_torsion_atom_site_label_4
    _geom_torsion_site_symmetry_1
    _geom_torsion_site_symmetry_2
    _geom_torsion_site_symmetry_3
    _geom_torsion_site_symmetry_4
    _geom_torsion
    _geom_torsion_publ_flag
    O1 S1 C1 C2 . . . . 67.5(3) ?
    O3 S1 C1 C2 . . . . -171.1(2) ?
    O2 S1 C1 C2 . . . . -52.3(3) ?
    O1 S1 C1 C6 . . . . -114.1(3) ?
    O3 S1 C1 C6 . . . . 7.3(3) ?
    O2 S1 C1 C6 . . . . 126.1(3) ?
    C6 C1 C2 C3 . . . . -1.9(5) ?
    S1 C1 C2 C3 . . . . 176.5(3) ?
    C1 C2 C3 C4 . . . . -0.7(5) ?
    C2 C3 C4 C5 . . . . 2.9(5) ?
    C2 C3 C4 C41 . . . . -175.4(3) ?
    C5 C4 C41 C42 . . . . -173.8(4) ?
    C3 C4 C41 C42 . . . . 4.5(6) ?
    C3 C4 C5 C6 . . . . -2.5(5) ?
    C41 C4 C5 C6 . . . . 175.9(3) ?
    C2 C1 C6 C5 . . . . 2.3(5) ?
    S1 C1 C6 C5 . . . . -176.2(3) ?
    C4 C5 C6 C1 . . . . -0.1(6) ?
    C12 C7 C8 C9 . . . . -1.3(6) ?
    C13 C7 C8 C9 . . . . -177.6(4) ?
    C7 C8 C9 C10 . . . . 1.0(7) ?
    C8 C9 C10 C11 . . . . -0.1(7) ?
    C8 C9 C10 C103 . . . . 175.4(6) ?
    C8 C9 C10 C101 . . . . -175.7(6) ?
    C11 C10 C101 C102 . . . . -169.3(7) ?
    C9 C10 C101 C102 . . . . 6.6(12) ?
    C11 C10 C103 C104 . . . . -13.7(13) ?
    C9 C10 C103 C104 . . . . 172.3(8) ?
    C9 C10 C11 C12 . . . . -0.6(7) ?
    C103 C10 C11 C12 . . . . -174.0(7) ?
    C101 C10 C11 C12 . . . . 176.3(5) ?
    C10 C11 C12 C7 . . . . 0.2(6) ?
    C8 C7 C12 C11 . . . . 0.7(5) ?
    C13 C7 C12 C11 . . . . 176.9(4) ?
    C8 C7 C13 N1 . . . . -88.7(4) ?
    C12 C7 C13 N1 . . . . 95.2(4) ?
    C7 C13 N1 C15 . . . . 59.1(4) ?
    C7 C13 N1 C16 . . . . -63.3(4) ?
    C7 C13 N1 C14 . . . . 178.2(3) ?
loop_
    _geom_hbond_atom_site_label_D
    _geom_hbond_atom_site_label_H
    _geom_hbond_atom_site_label_A
    _geom_hbond_site_symmetry_A
    _geom_hbond_distance_DH
    _geom_hbond_distance_HA
    _geom_hbond_distance_DA
    _geom_hbond_angle_DHA
    _geom_hbond_publ_flag
    C14 H14B O3 . 0.98 2.32 3.264(5) 161 y
    C14 H14A O2 1_455 0.98 2.48 3.346(5) 147 y
    C15 H15A O1 1_455 0.98 2.63 3.544(4) 155 y
    C15 H15A O2 1_455 0.98 2.49 3.348(4) 147 y
    C13 H13B O3 3_655 0.99 2.56 3.466(5) 152 y
    C15 H15B O2 3_655 0.98 2.60 3.477(4) 149 y
    C16 H16B O1 3_645 0.98 2.61 3.365(4) 134 y
    C16 H16C O2 1_455 0.98 2.52 3.370(5) 146 y
    C41 H41 O2 4_455 0.95 2.58 3.481(4) 157 y
    C42 H42B O1 2_664 0.95 2.63 3.494(4) 151 y
    C5 H5 Cg1 4_455 0.95 2.93 3.837(4) 161 y
_shelx_space_group_comment
;
The symmetry employed for this shelxl refinement is uniquely defined
by the following loop, which should always be used as a source of
symmetry information in preference to the above space-group names.
They are only intended as comments.
;
_shelx_estimated_absorpt_T_min     0.729
_shelx_estimated_absorpt_T_max     0.877
_shelx_hkl_file
;
   0   0   2 10000.7 191.091   2
   0   0   3-15.4862 47.9169   2
   0   0  -4 101125. 1093.99   3
   0   0   4 103779. 864.681   2
   0   0   5-19.6299 74.6947   2
   0   0   6 36200.8 640.351   2
   0   0  -6 38388.1 832.457   3
   0   0  -7 30.2910 143.535   3
   0   0  -8 115504. 1686.92   3
   0   0  -9 116.339 162.942   3
   0   0 -10 999999. 5656.49   3
   0   0 -11-137.177 222.385   3
   0   0 -12 887.029 259.914   3
   0   0 -13 81.4010 200.967   3
   0   0 -14 4614.42 528.142   3
   0   0 -15-617.518 260.841   4
   0   0 -16 21835.8 1112.89   4
   0   0 -17 577.278 194.389   4
   0   0 -18 35834.2 1486.13   4
   0   0 -19 116.326 175.287   4
   0   0 -20 2631.15 432.410   4
   0   0 -21 497.743 199.424   4
   0   0 -22 362.105 243.366   4
   0   0 -23-259.906 199.278   4
   0   0 -24 15279.1 801.157   4
   0   0 -25 351.774 134.261   4
   0   1   0-25.4916 46.2916   2
   0  -1  -1 3780.98 119.538   1
   0  -1  -2 22241.8 371.762   1
   0   1   3 53665.2 767.611   2
   0  -1  -3 54907.9 698.037   1
   0   1   4 4656.51 261.407   2
   0   1   5 114725. 1272.27   2
   0   1  -6 72.2690 141.416   3
   0   1   6 64.2385 113.439   2
   0   1  -7 117383. 1609.06   3
   0   1   7 118669. 1463.79   2
   0   1   8 5693.37 353.184   2
   0   1  -8 5964.53 421.908   3
   0  -1  -9 35693.9 1039.56   3
   0   1   9 35613.8 899.710   2
   0   1  10 44447.7 1051.23   2
   0  -1 -10 43141.3 1212.88   3
   0  -1 -11 42075.5 1273.75   3
   0  -1 -12 5830.17 527.924   3
   0  -1 -13 17064.9 919.363   3
   0  -1 -14 10482.0 781.237   3
   0   1 -15 9916.60 700.534   4
   0  -1 -15 9488.43 782.429   3
   0   1 -16 4095.47 492.936   4
   0  -1 -16 3139.64 474.003   4
   0  -1 -16 4620.74 593.895   3
   0   1 -17 22.1795 216.775   4
   0  -1 -17 242.826 221.224   4
   0   1 -18 23.0055 137.764   4
   0  -1 -18 216.289 227.965   4
   0  -1 -19 43759.6 1707.66   4
   0   1 -19 46071.0 1654.49   4
   0   1 -20 7634.03 690.105   4
   0  -1 -20 7732.28 737.888   4
   0  -1 -21 9037.52 786.082   4
   0   1 -21 6617.91 597.581   4
   0   1 -22 208.293 188.213   4
   0  -1 -22 190.751 260.297   4
   0   1 -23 13020.9 756.183   4
   0  -1 -23 14312.7 876.239   4
   0  -1 -24-201.819 227.411   4
   0  -1 -25 2160.33 307.244   4
   0   2   0 629034. 2774.71   2
   0   2  -1 103437. 1083.95   2
   0  -2  -1 106381. 766.918   1
   0  -2  -2 365425. 1637.18   1
   0  -2  -3 28636.6 539.744   1
   0  -2  -4 54053.6 827.613   1
   0   2   5 34375.9 856.625   2
   0   2   6 70990.5 1266.59   2
   0   2   7 27683.4 834.294   2
   0   2   8 268949. 2663.03   2
   0   2   9 4709.62 401.324   2
   0   2  10 102835. 1798.77   2
   0   2  11 2704.30 351.449   2
   0   2  12 20067.9 873.435   2
   0  -2 -12 18726.6 946.630   3
   0  -2 -13 1708.25 353.449   3
   0  -2 -14 605.714 282.247   3
   0  -2 -15 533.960 331.724   3
   0  -2 -16 37118.0 1598.87   3
   0  -2 -17 6967.99 754.009   3
   0  -2 -17 7675.63 737.432   4
   0  -2 -18 8341.25 769.258   4
   0  -2 -19 16341.1 1062.95   4
   0  -2 -20 16052.5 1058.82   4
   0  -2 -21 461.703 285.818   4
   0  -2 -22 1016.37 332.361   4
   0  -2 -23 180.293 223.645   4
   0  -2 -24 12516.0 755.341   4
   0  -2 -25 339.790 157.892   4
   0  -3   0 60.4404 64.9430   1
   0   3   0 1.76527 153.844   2
   0   3  -1-2.08495 129.627   2
   0  -3  -1 169.139 68.9062   1
   0   3   1 99.0829 155.730   2
   0   3  -2 68467.6 1071.94   2
   0  -3  -2 68773.8 802.392   1
   0  -3  -3 325295. 1949.81   1
   0   3   3 332155. 2758.30   2
   0   3  -3 331110. 2266.43   2
   0   3   4 68447.3 1320.59   2
   0  -3  -4 69722.4 979.880   1
   0   3   5 85530.1 1533.39   2
   0  -3  -5 84420.5 1181.70   1
   0   3   6 7350.87 491.529   2
   0   3   7 24824.7 894.932   2
   0   3   8 3763.98 383.784   2
   0   3   9 23653.7 939.924   2
   0   3  10 14189.8 766.598   2
   0   3  11 41803.8 1342.57   2
   0   3  12 3555.44 456.592   2
   0   3  13 89039.1 2100.84   2
   0  -3 -14 3931.27 542.198   3
   0  -3 -15 23076.0 1263.92   3
   0  -3 -16 2495.05 484.565   3
   0  -3 -17 271.989 240.069   3
   0  -3 -17 150.507 246.020   4
   0  -3 -18 19239.0 1158.20   4
   0  -3 -19 5677.36 651.039   4
   0  -3 -20 1201.20 305.943   4
   0  -3 -21 16128.8 1034.85   4
   0  -3 -22 398.659 260.288   4
   0  -3 -23 11251.8 776.512   4
   0  -3 -24 977.262 240.790   4
   0  -3 -25 480.559 171.769   4
   0  -4   0 1255.81 129.463   1
   0   4   0 1337.23 244.648   2
   0   4  -1 5677.67 390.657   2
   0  -4  -1 5291.35 246.717   1
   0   4   1 5629.28 416.095   2
   0   4  -2 16266.6 621.291   2
   0  -4  -2 16031.9 434.276   1
   0   4   2 16343.3 697.035   2
   0   4  -3 4945.06 353.681   2
   0   4   3 5468.84 439.798   2
   0  -4  -3 5987.03 293.817   1
   0   4  -4 15.1181 112.572   2
   0   4   4-1.55526 174.345   2
   0  -4  -4 17.5510 88.0953   1
   0   4   5 3448.75 390.111   2
   0  -4  -5 3105.14 252.932   1
   0   4  -5 3227.70 270.160   2
   0   4  -6 36886.6 807.955   2
   0   4   6 35545.1 1175.56   2
   0   4   7 31145.1 1125.48   2
   0   4   8 47319.3 1427.72   2
   0   4   9 139.626 192.051   2
   0   4  10 11689.5 783.447   2
   0   4  11 93.7137 228.687   2
   0   4  12 576.392 275.442   2
   0   4  13 2314.29 442.768   2
   0   4  14 597.778 315.648   2
   0  -4 -15-133.317 255.788   3
   0  -4 -16 91681.7 2443.39   4
   0  -4 -16 87516.8 2588.32   3
   0  -4 -17 4108.71 583.173   4
   0  -4 -18 2903.17 483.572   4
   0  -4 -19 5221.63 638.269   4
   0  -4 -20 695.883 277.246   4
   0  -4 -21 1103.22 335.768   4
   0  -4 -22 480.010 229.159   4
   0  -4 -23 1266.61 281.909   4
   0  -4 -24 1615.60 286.440   4
   0  -5   0-17.0949 57.7668   1
   0   5   0 75.9305 169.427   2
   0   5   1 16487.7 780.172   2
   0  -5   1 16373.9 481.020   1
   0  -5  -1 17259.6 458.492   1
   0   5  -1 17088.5 747.465   2
   0   5   2 197.479 222.994   2
   0   5  -2-143.388 151.406   2
   0   5   3 108360. 2049.43   2
   0   5  -3 108814. 1757.95   2
   0   5   4 951.404 299.665   2
   0   5  -4 759.083 197.826   2
   0   5   5 4867.28 499.583   2
   0   5  -5 4761.48 369.187   2
   0   5   6 427.577 220.475   2
   0   5   7 6674.46 605.779   2
   0   5   8 5608.97 572.303   2
   0   5   9 16641.5 971.184   2
   0   5  10 6127.46 650.175   2
   0   5  11 39565.0 1575.39   2
   0   5  12 12801.1 953.250   2
   0   5  13 58340.2 1980.58   2
   0   5  14 767.931 274.052   2
   0  -5 -15 2182.48 457.282   3
   0  -5 -15 2231.61 430.798   4
   0  -5 -16 2564.19 465.433   4
   0  -5 -17 11105.7 888.388   4
   0  -5 -18 4260.42 562.160   4
   0  -5 -19 18519.3 1065.96   4
   0  -5 -20 161.374 231.505   4
   0  -5 -21 3103.38 444.573   4
   0  -5 -22 8310.39 620.976   4
   0  -5 -23 2474.73 329.552   4
   0  -5  24-91.6069 117.190   6
   0  -5 -24 95.7813 95.1227   4
   0   6   0 4553.24 479.492   2
   0   6   1 389.797 251.831   2
   0   6  -1 221.532 190.892   2
   0   6  -2 15992.4 798.927   2
   0   6   2 15547.7 877.402   2
   0   6   3 12199.6 813.801   2
   0   6  -3 13614.1 722.595   2
   0   6   4 6891.56 630.984   2
   0   6  -4 6182.04 480.916   2
   0   6   5 7638.90 678.710   2
   0   6   6 184.456 276.912   2
   0   6   7 33046.4 1392.00   2
   0   6   8 39039.6 1563.27   2
   0   6   9 7.52916 286.437   2
   0   6  10-139.366 376.810   2
   0   6  11 9119.05 865.419   2
   0   6  12 14599.2 1086.45   2
   0   6  13 723.907 425.945   2
   0  -6 -14 3329.35 494.222   4
   0  -6 -15 1488.25 361.731   4
   0  -6 -16 15196.2 988.464   4
   0  -6 -17 11850.5 873.914   4
   0  -6 -18 27231.3 1261.79   4
   0  -6 -19 1095.79 330.052   4
   0  -6 -20 142.004 202.290   4
   0  -6 -21 794.167 238.399   4
   0  -6  21 1053.69 263.743   6
   0  -6 -22 7779.72 526.057   4
   0  -6  22 7769.87 545.012   6
   0  -6  23-99.1452 152.953   6
   0   7   0-534.070 268.855   2
   0   7   1 3854.46 495.096   2
   0   7  -1 3289.13 432.468   2
   0  -7  -2 28094.0 1221.17   6
   0   7  -2 27925.3 1173.11   2
   0   7   2 27072.7 1271.69   2
   0   7   3 22999.3 1182.57   2
   0  -7   3 23339.9 1116.87   6
   0  -7  -3 21384.9 1091.10   6
   0   7  -3 23642.5 1043.57   2
   0  -7  -4 971.386 256.751   6
   0   7   4 410.448 312.844   2
   0  -7   4 743.978 220.804   6
   0   7   5 7357.17 756.101   2
   0  -7  -5 7238.39 686.738   6
   0  -7   5 7675.31 662.265   6
   0  -7   6-12.0185 99.4728   6
   0   7   6 539.577 350.318   2
   0  -7  -6 287.824 152.012   6
   0   7   7 25414.7 1346.74   2
   0  -7   7 27003.0 1260.36   6
   0  -7  -7 24564.4 1272.70   6
   0   7   8 605.594 311.695   2
   0  -7   8 745.378 275.856   6
   0   7   9 3120.15 571.881   2
   0  -7   9 3515.72 488.527   6
   0  -7  10 2434.37 420.507   6
   0   7  10 3173.15 592.069   2
   0   7  11 15661.5 1171.22   2
   0  -7  11 14636.3 1000.17   6
   0  -7  12 19760.1 1167.44   6
   0  -7  13 880.515 310.806   6
   0  -7 -13 1779.19 314.163   4
   0  -7  14 256.009 263.646   6
   0  -7 -14 475.363 240.511   4
   0  -7 -15-25.4198 240.905   4
   0  -7  15 328.712 292.385   6
   0  -7 -16 1120.67 320.400   4
   0  -7  16 1549.49 395.450   6
   0  -7  17 756.458 327.367   6
   0  -7 -17 1244.05 327.392   4
   0  -7  18 4762.69 560.945   6
   0  -7 -18 4548.51 500.172   4
   0  -7  19 11603.8 806.462   6
   0  -7 -19 12349.9 732.920   4
   0  -7  20 33.2618 185.935   6
   0  -7 -20-614.211 221.710   4
   0  -7  21 5620.98 468.325   6
   0  -7 -21 5297.73 413.320   4
   0  -7  22 2295.53 272.793   6
   0   8   0 379.485 339.321   2
   0  -8   0 352.850 237.666   6
   0  -8   1 22024.3 1166.54   6
   0   8   1 20715.6 1181.82   2
   0   8  -1 21928.2 1172.44   2
   0  -8  -1 21572.6 1158.20   6
   0  -8   2 4317.58 520.716   6
   0  -8  -2 4664.16 561.535   6
   0   8   2 4430.27 586.335   2
   0  -8  -3 16324.7 1030.16   6
   0   8   3 14806.1 1050.53   2
   0  -8   3 15036.6 978.484   6
   0  -8  -4 686.461 272.161   6
   0   8   4 1478.22 404.504   2
   0  -8   4 1039.47 300.531   6
   0  -8  -5 726.877 279.061   6
   0   8   5 468.733 293.912   2
   0  -8   5 610.791 240.294   6
   0   8   6 551.221 323.972   2
   0  -8  -6 561.181 235.655   6
   0  -8   6 277.856 244.962   6
   0  -8  -7 6605.75 708.273   6
   0   8   7 7904.13 849.414   2
   0  -8   7 6263.11 684.878   6
   0  -8   8 3561.19 519.964   6
   0   8   8 2920.25 583.164   2
   0  -8   9 30852.6 1448.71   6
   0  -8  10 1186.92 360.281   6
   0  -8  11 3096.73 512.722   6
   0  -8  12 235.076 211.025   6
   0  -8  13 11307.1 896.029   6
   0  -8  14 3376.61 509.393   6
   0  -8  15 4365.17 561.711   6
   0  -8  16 9665.84 784.580   6
   0  -8  17 5219.57 559.030   6
   0  -8  18 47.7940 212.652   6
   0  -8  19 10967.0 675.057   6
   0  -8  20 132.423 131.589   6
   0  -9   0 100.069 205.731   6
   0  -9  -1 17895.4 1145.88   6
   0   9   1 15296.5 1123.07   2
   0  -9   1 17234.2 1118.98   6
   0   9   2 3564.52 514.228   2
   0  -9   2 2678.65 459.611   6
   0  -9  -2 2422.11 452.292   6
   0  -9   3 29932.9 1445.35   6
   0  -9  -3 31862.4 1518.34   6
   0   9   3 30236.4 1555.37   2
   0   9   4 4213.95 661.987   2
   0  -9  -4 3682.28 552.932   6
   0  -9   4 3931.73 563.952   6
   0  -9  -5 15548.8 1108.26   6
   0  -9   5 15929.6 1066.42   6
   0  -9  -6 8335.84 817.598   6
   0  -9   6 9009.63 808.930   6
   0  -9   7 3607.54 535.779   6
   0  -9   8 10492.6 878.521   6
   0  -9   9-43.2173 255.211   6
   0  -9  10 27931.8 1385.31   6
   0  -9  11 2538.16 477.234   6
   0  -9  12 2090.18 440.795   6
   0  -9  13 15501.4 990.838   6
   0  -9  14 725.474 264.619   6
   0  -9  15 2100.36 359.214   6
   0  -9  16-145.024 184.925   6
   0  -9  17 722.009 211.057   6
   0  -9  18 695.231 202.971   6
   0 -10   0 768.119 347.257   6
   0 -10  -1 26926.1 1413.68   6
   0 -10   1 27364.8 1412.92   6
   0 -10  -2-99.4092 222.654   6
   0 -10   2 251.273 240.132   6
   0 -10  -3 3811.65 557.683   6
   0 -10   3 3631.90 546.377   6
   0 -10  -4-179.323 372.277   6
   0 -10   4 333.200 299.150   6
   0 -10   5 66.3019 185.811   6
   0 -10  -5 33.7099 230.795   6
   0 -10   6 612.327 292.745   6
   0 -10   7 4594.58 585.797   6
   0 -10   8 3646.62 520.823   6
   0 -10   9 23681.9 1224.11   6
   0 -10  10 726.469 282.987   6
   0 -10  11 432.932 261.755   6
   0 -10  12 37.6989 204.735   6
   0 -10  13 356.415 206.228   6
   0 -10  14 1634.16 308.050   6
   0 -10  15 456.444 186.148   6
   0 -10  16 3019.52 337.094   6
   0 -11   0 114.023 225.603   6
   0 -11  -1 2421.48 468.228   6
   0 -11   1 1958.13 424.650   6
   0 -11   2 93.5152 247.181   6
   0 -11  -2 233.537 254.204   6
   0 -11  -3 622.903 301.115   6
   0 -11   3 961.969 350.083   6
   0 -11   4 8671.09 761.579   6
   0 -11   5 2493.08 459.099   6
   0 -11   6 16238.0 990.663   6
   0 -11   7 2957.97 467.364   6
   0 -11   8 237.138 202.653   6
   0 -11   9-55.6337 213.793   6
   0 -11  10-76.0172 152.923   6
   0 -11  11 1014.51 256.404   6
   0 -11  12 1468.99 287.377   6
   0 -11  13 4617.78 405.386   6
   0 -11  14 2310.01 274.816   6
   0 -12   0 11121.0 771.071   6
   0 -12   1 2082.91 373.914   6
   0 -12  -1 1825.34 358.583   6
   0 -12   2 192.362 201.736   6
   0 -12   3 72.6520 169.678   6
   0 -12   4 4936.75 500.301   6
   0 -12   5 555.985 243.268   6
   0 -12   6-51.1516 148.524   6
   0 -12   7 6488.68 526.613   6
   0 -12   8 553.749 185.810   6
   0 -12   9 774.132 197.310   6
   0 -12  10 3835.16 346.873   6
  -1   0   0 36.3821 25.0167   3
   1   0  -1 4866.67 189.836   1
  -1   0  -1 5236.46 170.350   3
   1   0  -2 409949. 1119.11   3
   1   0  -2 409670. 1854.87   1
  -1   0  -3 27887.3 563.991   3
   1   0  -3 28220.1 575.110   1
   1   0  -3 27193.5 405.565   3
  -1   0   4 349116. 1650.39   2
   1   0  -4 351699. 1772.81   3
  -1   0   5 4839.18 207.958   2
   1   0  -5 5056.57 265.222   3
   1   0  -6 617324. 3034.50   3
  -1   0   6 616434. 2406.44   2
  -1   0   7 10684.5 339.478   2
   1   0  -7 10573.1 451.522   3
  -1   0  -7 10972.4 528.435   3
  -1   0  -8 152433. 2058.61   3
   1   0  -8 149582. 1790.82   3
  -1   0   8 146669. 1304.35   2
  -1   0   9 1384.96 149.205   2
  -1   0  -9 1302.80 266.296   3
   1   0  -9 1484.23 234.146   3
   1   0 -10 104552. 1760.47   3
  -1   0 -10 102358. 1948.33   3
  -1   0 -11 18204.3 887.451   3
   1   0 -11 17757.0 794.286   3
  -1   0 -12 63714.6 1723.23   3
   1   0 -12 62430.5 1562.76   3
  -1   0 -13 1464.62 384.161   3
  -1   0 -14 47660.1 1686.58   3
   1   0 -15-478.324 199.345   4
   1   0 -16 14427.5 909.123   4
   1   0 -17 1399.24 344.073   4
  -1   0 -18 6497.12 655.135   4
   1   0 -18 6283.26 652.400   4
  -1   0 -19 8603.73 740.589   4
   1   0 -19 8015.70 735.236   4
   1   0 -20 5133.65 605.990   4
  -1   0 -20 6308.34 638.741   4
   1   0 -21 297.780 231.826   4
  -1   0 -21 318.195 238.204   4
   1   0 -22 27059.4 1249.94   4
  -1   0 -22 24985.8 1164.77   4
  -1   0 -23 194.419 193.177   4
   1   0 -23-4.51276 229.177   4
  -1   0 -24 11916.5 666.807   4
   1   0 -24 12116.6 715.041   4
   1   0 -25 436.370 159.919   4
  -1  -1 -25 26514.2 887.512   4
  -1  -1 -24 993.288 237.289   4
  -1  -1 -23 6246.75 591.110   4
   1   1 -23 6273.43 537.678   4
  -1  -1 -22-763.642 325.808   4
   1   1 -22-50.2387 294.827   4
  -1  -1 -21-58.6300 231.530   4
   1   1 -21 35.3256 205.048   4
  -1  -1 -20 7353.50 707.470   4
   1   1 -20 8933.63 757.145   4
   1   1 -19 18861.0 1083.25   4
  -1  -1 -19 16236.7 1064.88   4
   1   1 -18 478.886 251.175   4
   1   1 -17 40074.4 1538.33   4
  -1  -1 -17 41467.0 1797.89   3
  -1  -1 -16 6300.03 733.465   3
   1   1 -16 6913.92 647.169   4
  -1  -1 -15 25147.2 1296.79   3
   1   1 -15 26369.7 1175.55   4
  -1  -1 -14 5049.19 599.368   3
  -1  -1 -13 17382.8 987.671   3
  -1  -1 -12 2909.32 419.012   3
  -1   1  11 33322.3 887.266   2
  -1  -1 -11 31453.4 1169.91   3
  -1   1  10 29087.8 807.307   2
  -1  -1 -10 30059.7 1081.13   3
  -1  -1  -9 4320.70 409.821   3
  -1   1   9 5117.58 338.785   2
  -1   1   8 31107.0 782.083   2
  -1   1   7 12816.0 488.174   2
  -1   1   6 31897.6 730.322   2
  -1   1   5 17700.6 524.968   2
  -1   1   4 6808.97 331.745   2
   1   1  -3 10025.4 336.504   1
   1   1  -2 8064.30 257.245   1
   1   1  -1 77066.1 632.780   1
   1   1   0 1072.60 66.4286   1
   1   1   1 71750.3 818.619   2
   1   1   5 19199.3 586.483   2
  -1   1  -6 32364.8 836.450   3
   1   1   6 31428.8 786.879   2
   1  -1  -6 32161.6 836.649   1
  -1   1  -7 13222.2 591.998   3
   1  -1  -7 13352.8 591.110   1
  -1   1  -8 31450.4 963.626   3
  -1   1  -9 6393.71 481.573   3
   1  -1  -9 7498.02 464.325   3
   1  -1 -10 28053.9 938.806   3
   1  -1 -11 34241.2 1090.17   3
   1  -1 -12 3058.45 388.388   3
   1  -1 -13 16549.3 868.294   3
   1  -1 -14 4830.43 512.834   4
   1  -1 -14 5447.12 550.334   3
   1  -1 -15 27722.4 1245.11   4
   1  -1 -15 29015.0 1276.05   3
   1  -1 -16 5655.71 617.645   4
   1  -1 -17 41577.0 1620.98   4
  -1   1 -17 38353.7 1467.96   4
  -1   1 -18-221.870 121.231   4
   1  -1 -18 216.506 194.514   4
   1  -1 -19 19207.9 1160.61   4
  -1   1 -19 18392.1 1030.33   4
   1  -1 -20 8175.29 755.193   4
  -1   1 -20 7157.14 650.830   4
  -1   1 -21 283.827 228.457   4
   1  -1 -21 59.5299 173.523   4
   1  -1 -22-120.049 259.301   4
  -1   1 -22 46.4831 251.314   4
   1  -1 -23 6250.67 605.273   4
   1  -1 -24 603.432 249.584   4
   1  -1 -25 26475.0 919.300   4
  -1  -2 -25 415.880 200.181   4
  -1  -2 -24 8268.16 595.022   4
  -1  -2 -23 803.421 275.443   4
  -1  -2 -22 11781.1 840.625   4
  -1  -2 -21-106.111 250.598   4
  -1  -2 -20 10568.2 856.655   4
   1   2 -20 10349.4 766.749   4
   1   2 -19 5651.53 568.905   4
  -1  -2 -19 5882.76 669.314   4
   1   2 -18 3574.94 462.812   4
  -1  -2 -17 348.396 327.494   3
   1   2 -17-127.204 172.050   4
   1   2 -16 105.125 272.233   4
  -1  -2 -16 644.051 340.575   3
  -1  -2 -15 20082.3 1179.47   3
   1   2 -15 17126.5 944.769   4
  -1  -2 -14 90333.3 2345.19   3
  -1  -2 -13 7924.66 699.811   3
  -1  -2 -12 86132.5 2106.66   3
  -1   2  12 84738.2 1716.93   2
  -1   2  11 12775.5 643.181   2
  -1   2  10 31374.8 977.479   2
  -1   2   9 49560.7 1196.35   2
  -1   2   8 43604.4 1091.65   2
  -1   2   7 2238.41 272.137   2
  -1   2   6 23445.4 748.800   2
  -1   2   5 44879.9 1001.19   2
  -1   2   4 187937. 1967.11   2
   1   2  -3 53106.1 524.599   2
   1   2  -2 347070. 1609.39   2
   1   2  -1 702334. 2570.42   2
   1   2   0 75191.3 929.505   2
   1   2   1 692860. 3046.61   2
   1  -2  -1 692646. 2874.33   1
   1  -2  -2 329603. 2027.48   1
   1  -2  -3 52392.2 868.025   1
   1  -2  -4 178400. 1737.53   1
   1   2   5 46054.9 1008.20   2
   1  -2  -5 46013.4 959.060   1
   1   2   6 23038.5 761.221   2
   1  -2  -6 21668.1 716.660   1
   1  -2  -7 1582.98 250.700   1
   1   2   7 1891.44 272.615   2
   1   2   8 42449.4 1125.23   2
   1  -2  -8 42738.7 1131.89   1
   1   2   9 46421.7 1237.40   2
   1  -2 -11 13890.1 749.839   3
   1  -2 -12 81330.9 1859.37   3
   1  -2 -13 7041.21 600.400   3
   1  -2 -14 97640.4 2262.49   4
   1  -2 -14 92264.1 2198.77   3
   1  -2 -15 18827.5 1057.79   3
   1  -2 -15 19870.5 1077.79   4
   1  -2 -16 413.783 273.204   3
   1  -2 -16 1302.92 321.575   4
   1  -2 -17-86.9993 235.166   3
   1  -2 -17 90.4199 210.134   4
   1  -2 -18 2639.89 451.239   4
   1  -2 -19 5391.01 656.202   4
   1  -2 -20 9469.04 821.135   4
   1  -2 -21-167.619 259.230   4
   1  -2 -22 11204.6 842.718   4
   1  -2 -23 882.720 276.905   4
   1  -2 -24 8670.53 635.506   4
   1  -2 -25 1253.87 241.290   4
  -1  -3 -25 4027.01 359.823   4
  -1  -3 -24 3494.42 397.971   4
  -1  -3 -23 1846.25 364.604   4
  -1  -3 -22 2648.81 437.654   4
  -1  -3 -21 2727.22 459.845   4
  -1  -3 -20 476.011 231.455   4
  -1  -3 -19 4331.37 590.194   4
  -1  -3 -17 53168.4 2053.30   3
  -1  -3 -16 20254.9 1260.17   3
  -1  -3 -15 19353.8 1200.07   3
  -1  -3 -14 17866.7 1100.08   3
  -1  -3 -13 9517.39 806.666   3
  -1   3  13 9120.47 669.961   2
  -1   3  12 25300.6 1063.89   2
  -1   3  11 10147.4 670.666   2
  -1   3  10 805.286 247.522   2
  -1   3   9 101682. 1956.07   2
  -1   3   8 1953.61 312.036   2
  -1   3   7 70047.7 1520.03   2
  -1   3   6 17302.7 747.895   2
  -1   3   5 35451.0 1020.92   2
   1   3  -5 31546.5 358.943   2
   1   3  -4 81275.5 813.859   2
  -1   3   4 81333.1 1494.91   2
   1   3  -3 45629.7 708.164   2
  -1   3   3 47029.4 1126.38   2
   1   3  -2 34300.3 678.425   2
   1   3  -1 36613.4 755.472   2
   1   3   0 20442.2 603.806   2
   1   3   1 32262.6 795.824   2
   1  -3  -1 34450.1 721.837   1
   1  -3  -2 35314.0 743.010   1
   1   3   2 37257.8 888.299   2
   1  -3  -3 50590.2 929.545   1
   1   3   3 50092.3 1078.39   2
   1  -3  -4 79548.4 1237.45   1
   1   3   4 81354.6 1428.31   2
   1  -3  -5 33390.8 864.836   1
   1   3   5 35934.2 1008.51   2
   1   3   6 19263.6 790.776   2
   1  -3  -6 18744.1 691.070   1
   1  -3  -7 65239.9 1361.09   1
   1   3   7 69177.9 1525.01   2
   1   3   8 1452.47 285.520   2
   1  -3  -8 1905.39 280.983   1
   1   3   9 104415. 2019.51   2
   1   3  10 759.785 260.510   2
   1   3  11 12468.4 784.088   2
   1  -3 -13 9220.65 717.779   3
   1  -3 -13 8695.08 690.241   4
   1  -3 -14 19153.8 1043.67   4
   1  -3 -14 18089.4 1050.89   3
   1  -3 -15 19809.0 1128.44   3
   1  -3 -15 20703.3 1133.08   4
   1  -3 -16 18890.1 1152.21   3
   1  -3 -16 22043.1 1204.38   4
   1  -3 -17 49390.3 1893.07   3
   1  -3 -17 49551.8 1830.85   4
   1  -3 -18 1304.17 359.999   4
   1  -3 -19 4520.10 608.032   4
   1  -3 -20 538.059 282.187   4
   1  -3 -21 2940.80 505.148   4
   1  -3 -22 2222.10 394.396   4
   1  -3 -23 1606.21 337.325   4
   1  -3 -24 4697.39 458.109   4
   1  -3 -25 4271.40 377.063   4
  -1  -4 -24 1142.01 225.170   4
  -1  -4 -23 1661.78 314.304   4
  -1  -4 -22 7619.38 643.865   4
  -1  -4 -21 858.382 298.845   4
  -1  -4 -20 6159.55 671.671   4
  -1  -4 -19 4361.61 602.943   4
  -1  -4 -16 24196.1 1412.86   3
  -1  -4 -15 5968.28 742.196   3
  -1   4  14 16782.5 1014.86   2
  -1   4  13 11968.3 852.815   2
  -1   4  12 29490.7 1274.02   2
  -1   4  11 2015.04 381.027   2
  -1   4  10 24231.0 1097.05   2
  -1   4   9 416.644 235.341   2
  -1   4   8 30594.6 1181.02   2
  -1   4   7 9094.74 653.621   2
  -1   4   6 77140.0 1733.82   2
   1   4  -5 28937.8 572.981   2
  -1   4   5 29149.8 1046.22   2
  -1   4   4 1626.91 297.298   2
   1   4  -4 1782.43 187.460   2
  -1   4   3 43939.8 1231.05   2
   1   4  -3 44103.4 874.094   2
   1   4  -2 5994.50 362.630   2
  -1   4   2 5939.12 493.057   2
   1   4  -1 29803.0 806.276   2
  -1   4   1 29842.9 986.044   2
   1   4   0 65658.9 1243.00   2
   1  -4   0 65731.3 1086.32   1
   1   4   1 29348.1 874.272   2
   1  -4  -1 26518.0 704.200   1
   1  -4  -2 5998.96 344.679   1
   1   4   2 5904.89 431.609   2
   1   4   3 49729.0 1219.15   2
   1  -4  -3 46703.7 962.511   1
   1  -4  -4 2361.61 252.046   1
   1   4   4 2029.36 317.502   2
   1   4   5 26321.3 965.819   2
   1  -4  -5 27050.7 820.809   1
   1  -4  -6 75092.4 1431.41   1
   1   4   6 73146.8 1668.49   2
   1   4   7 9006.68 643.148   2
   1  -4  -7 9238.79 553.260   1
   1  -4  -8 32270.3 1047.86   1
   1   4   8 30169.4 1173.21   2
   1   4   9 478.985 247.356   2
   1   4  10 24955.3 1135.35   2
   1   4  11 2756.49 446.505   2
   1  -4 -12 29282.9 1217.93   4
   1   4  12 29473.3 1329.54   2
   1  -4 -13 12398.6 836.346   4
   1  -4 -14 13744.5 966.873   3
   1  -4 -14 15767.8 969.046   4
   1  -4 -15 5186.26 655.793   3
   1  -4 -15 4436.95 567.121   4
   1  -4 -16 22406.8 1301.83   3
   1  -4 -16 25017.7 1290.84   4
   1  -4 -17 4977.19 627.499   4
   1  -4 -18 3370.30 520.203   4
   1  -4 -19 4369.76 600.327   4
   1  -4 -20 6136.57 668.629   4
   1  -4 -21 612.694 272.367   4
   1  -4 -22 8800.22 695.011   4
   1  -4 -23 1015.66 239.172   4
   1  -4 -24 1323.46 242.120   4
   1  -5  24 1996.50 244.918   6
  -1  -5 -24 1931.07 246.775   4
   1  -5  23 6035.15 468.595   6
  -1  -5 -23 5748.85 459.745   4
  -1  -5 -22 2102.81 339.948   4
  -1  -5 -21-3.45067 199.800   4
  -1  -5 -20 2073.84 398.783   4
  -1  -5 -19 6770.46 667.211   4
  -1  -5 -18 603.175 325.464   4
  -1  -5 -15 4454.26 627.317   3
  -1   5  14 24595.2 1320.57   2
  -1   5  13 8218.12 770.680   2
  -1   5  12 5884.65 656.857   2
  -1   5  11 14807.1 972.770   2
  -1   5  10 998.479 366.406   2
  -1   5   9 30158.7 1314.12   2
  -1   5   8 666.577 281.622   2
  -1   5   7 46676.1 1559.97   2
  -1   5   6 45238.9 1485.44   2
  -1   5   5 31862.1 1213.24   2
   1   5  -4 61663.3 1136.75   2
  -1   5   4 59493.5 1623.91   2
   1   5  -3 22844.7 746.607   2
  -1   5   3 21981.5 983.786   2
   1   5  -2 10502.5 545.132   2
  -1   5   2 10323.5 677.619   2
  -1   5   1 19836.4 909.203   2
   1  -5   1 20846.7 686.360   1
   1   5  -1 20169.7 769.738   2
   1  -5   0 10758.2 495.103   1
  -1   5   0 9325.99 638.021   2
   1   5   0 10049.2 570.002   2
  -1   5  -1 18516.8 854.838   2
   1  -5  -1 18923.3 636.061   1
   1   5   1 19583.1 814.953   2
   1  -5  -2 8662.34 446.168   1
  -1   5  -2 9118.06 609.759   2
   1   5   2 9047.85 592.102   2
  -1   5  -3 24544.0 975.468   2
   1   5   3 24776.8 974.883   2
   1  -5  -3 24449.7 755.553   1
   1   5   4 61784.4 1573.41   2
  -1   5  -4 63468.1 1527.50   2
   1  -5  -4 63647.6 1251.88   1
   1   5   5 31618.0 1172.36   2
   1  -5  -5 31997.8 938.864   1
   1  -5  -6 51800.8 1238.88   1
   1   5   6 49526.9 1511.31   2
   1  -5  -7 46610.9 1236.25   1
   1   5   7 46571.0 1516.39   2
   1   5   8 1749.09 397.709   2
   1   5   9 28655.8 1300.42   2
   1   5  10 2017.63 440.375   2
   1  -5 -11 13449.3 816.783   4
   1   5  11 13255.5 957.133   2
   1   5  12 5720.13 694.452   2
   1  -5 -12 5193.78 560.271   4
   1  -5 -13 8090.89 692.647   4
   1   5  13 8175.39 810.372   2
   1  -5 -14 24622.8 1223.78   4
   1  -5 -15 3106.52 496.763   4
   1  -5 -15 1962.77 485.289   3
   1  -5 -16 30310.3 1412.05   4
   1  -5 -17 11929.1 900.765   4
   1  -5 -18 755.553 305.757   4
   1  -5 -19 6113.12 659.892   4
   1  -5 -20 2492.50 434.350   4
   1  -5 -21-545.295 265.725   4
   1  -5 -22 2203.57 351.680   4
  -1  -5  23 5178.20 445.716   6
   1  -5 -23 5251.76 456.291   4
   1  -6  23 640.220 162.365   6
  -1  -6 -22 1048.11 211.397   4
   1  -6  22 448.142 186.774   6
  -1  -6 -21 806.698 231.199   4
   1  -6  21 649.876 246.036   6
  -1  -6 -20 7949.64 642.454   4
  -1  -6 -19 446.077 236.892   4
  -1  -6 -18 5214.87 578.392   4
  -1  -6 -17 448.022 290.965   4
  -1   6  13 12079.5 985.679   2
  -1   6  12 570.645 254.953   2
  -1   6  11 22355.9 1296.49   2
  -1   6  10 9462.61 857.982   2
  -1   6   9 4326.10 593.902   2
  -1   6   8 7567.68 743.145   2
  -1   6   7 264.585 276.014   2
  -1   6   6 7750.72 700.443   2
  -1   6   5 1903.86 380.285   2
  -1   6   4 1009.13 334.694   2
  -1   6   3-36.7016 225.871   2
   1   6  -3-301.394 187.872   2
   1   6  -2 863.499 225.520   2
  -1   6   2 808.301 295.620   2
   1  -6   2 890.890 184.481   1
   1   6  -1 24807.1 955.280   2
  -1   6   1 23455.2 1094.04   2
   1  -6   1 25704.4 819.242   1
   1  -6   0 12192.7 550.424   1
   1   6   0 12027.3 704.157   2
  -1   6   0 11827.3 782.854   2
  -1   6  -1 26907.9 1132.21   2
   1   6   1 26655.0 1061.90   2
   1  -6  -1 26458.2 804.298   1
   1   6   2 1517.29 301.169   2
  -1   6  -2 989.967 285.714   2
  -1   6  -3-126.418 220.815   2
   1   6   3-170.939 229.252   2
  -1   6  -4 998.732 280.505   2
   1   6   4 1030.42 298.614   2
   1   6   5 1268.91 353.002   2
  -1   6  -5 1179.06 277.129   2
   1   6   6 7499.73 687.710   2
   1   6   7 214.756 272.876   2
   1   6   8 8191.16 756.437   2
   1   6   9 4850.14 633.188   2
   1   6  10 10904.0 894.865   2
   1  -6 -11 23101.2 1094.01   4
   1   6  11 25148.8 1389.33   2
   1   6  12 858.207 422.261   2
   1  -6 -12 137.336 159.888   4
   1   6  13 10749.7 969.444   2
   1  -6 -13 10649.8 795.604   4
   1  -6 -14 14245.6 923.246   4
   1  -6 -15 23729.4 1201.78   4
   1  -6 -16 3525.26 489.433   4
   1  -6 -17 271.219 282.874   4
   1  -6 -18 5342.12 589.517   4
   1  -6 -19 212.073 206.242   4
   1  -6 -20 9662.04 682.837   4
   1  -6 -21 1042.72 254.971   4
  -1  -6  21 1254.75 279.241   6
   1  -6 -22 1353.97 224.959   4
  -1  -6  22 603.164 202.530   6
   1  -7  22 1171.11 205.589   6
  -1  -7 -21 8196.99 494.389   4
   1  -7  21 8552.51 552.810   6
   1  -7  20 71.0176 142.346   6
  -1  -7 -20 311.567 170.329   4
   1  -7  19 1445.02 341.894   6
  -1  -7 -19 1663.03 306.972   4
   1  -7  18 15075.2 948.361   6
  -1  -7 -18 13588.1 817.783   4
   1  -7  17 3921.00 572.851   6
  -1  -7 -17 3630.30 469.634   4
  -1  -7 -16 643.821 278.578   4
   1  -7  16 1015.47 353.132   6
   1  -7  15 1718.54 393.740   6
  -1  -7 -15 2280.08 377.011   4
   1  -7  14 5290.87 642.037   6
   1  -7  13 985.121 351.361   6
   1  -7  12 5067.12 617.274   6
  -1   7  11 6410.72 751.586   2
   1  -7  11 6003.02 663.996   6
   1  -7  10 7588.29 729.992   6
  -1   7  10 7540.68 831.453   2
   1  -7   9 29191.2 1376.74   6
  -1   7   9 28821.9 1513.70   2
   1  -7   8 22868.5 1197.49   6
  -1   7   8 21629.9 1306.87   2
   1  -7   7 4685.31 570.170   6
  -1   7   7 5847.49 688.552   2
  -1  -7  -7 3943.18 525.688   6
   1  -7   6 5239.45 587.180   6
  -1   7   6 4474.16 613.536   2
  -1  -7  -6 5759.00 612.106   6
  -1   7   5 1423.67 443.509   2
   1  -7   5 1237.10 318.096   6
  -1  -7  -5 1653.63 303.762   6
  -1  -7  -4 1273.76 303.097   6
   1  -7   4 2269.32 408.633   6
  -1   7   4 1998.05 470.285   2
  -1   7   3 19862.5 1158.45   2
   1  -7   3 22240.7 1119.82   6
  -1  -7  -3 21643.9 1103.39   6
  -1   7   2 9597.20 808.394   2
   1   7  -2 10270.8 677.804   2
   1  -7   2 10826.9 780.597   6
  -1   7   1 57141.1 1839.20   2
   1  -7   1 59269.5 1762.14   6
   1   7  -1 59161.5 1631.80   2
   1  -7   0 21490.4 1076.48   6
  -1   7   0 21635.3 1148.78   2
   1   7   0 22092.5 1045.19   2
   1  -7  -1 55393.7 1716.57   6
   1   7   1 56250.4 1694.09   2
  -1   7  -1 56520.9 1796.94   2
  -1   7  -2 8261.54 695.912   2
   1   7   2 8821.88 716.363   2
   1  -7  -2 8093.55 680.550   6
  -1   7  -3 23362.1 1124.40   2
   1  -7  -3 22295.7 1126.60   6
  -1  -7   3 21463.7 1062.38   6
   1   7   3 21112.6 1107.91   2
   1   7   4 1870.52 423.972   2
  -1   7  -4 2442.23 381.282   2
  -1  -7   4 1742.69 328.114   6
   1  -7  -4 1878.75 331.807   6
   1   7   5 1159.82 380.832   2
  -1  -7   5 1799.57 322.739   6
   1  -7  -5 1794.05 389.009   6
   1   7   6 5110.22 644.970   2
  -1  -7   6 5023.23 538.086   6
   1  -7  -6 6841.98 671.379   6
  -1  -7   7 6423.68 616.285   6
   1   7   7 5431.95 666.042   2
   1  -7  -7 5164.74 605.146   6
  -1  -7   8 20759.6 1113.48   6
   1   7   8 21681.9 1281.49   2
   1   7   9 29444.6 1511.94   2
  -1  -7   9 28349.0 1328.13   6
  -1  -7  10 9673.01 810.939   6
   1   7  10 10957.9 986.698   2
  -1  -7  11 5510.99 623.568   6
   1   7  11 5439.87 702.214   2
  -1  -7  12 5434.08 622.569   6
  -1  -7  13 1429.10 357.055   6
   1  -7 -14 5134.92 594.992   4
  -1  -7  14 5366.55 638.921   6
   1  -7 -15 2626.02 421.498   4
  -1  -7  15 2015.42 414.804   6
  -1  -7  16 1114.73 340.134   6
   1  -7 -16 886.488 272.817   4
   1  -7 -17 3805.98 470.518   4
  -1  -7  17 4443.62 548.177   6
  -1  -7  18 13025.1 875.117   6
   1  -7 -18 13320.1 796.419   4
   1  -7 -19 1664.16 312.427   4
  -1  -7  19 1223.04 292.415   6
  -1  -7  20 363.136 177.449   6
   1  -7 -20 275.203 156.735   4
  -1  -7  21 8797.12 535.958   6
   1  -8  20 18773.4 771.219   6
   1  -8  19 6921.39 544.151   6
   1  -8  18 1577.44 328.508   6
   1  -8  17 4669.14 524.451   6
   1  -8  16 2082.62 406.064   6
   1  -8  15 10061.4 831.332   6
   1  -8  14 323.658 318.166   6
   1  -8  13 3358.34 528.133   6
   1  -8  12 3202.08 545.744   6
   1  -8  11 14400.3 1022.20   6
   1  -8  10 12669.0 966.461   6
   1  -8   9 439.994 274.387   6
  -1   8   8 4626.33 636.779   2
   1  -8   8 4804.66 622.115   6
  -1   8   7 19621.9 1298.96   2
   1  -8   7 18271.3 1127.60   6
  -1   8   6 2968.03 568.693   2
   1  -8   6 2729.37 488.262   6
  -1  -8  -6 3311.61 495.284   6
   1  -8   5 25323.2 1314.56   6
  -1   8   5 26612.3 1484.16   2
  -1  -8  -5 26432.8 1331.28   6
  -1  -8  -4 5838.04 633.325   6
   1  -8   4 7366.32 713.356   6
  -1   8   4 7204.82 782.984   2
  -1   8   3 11949.2 987.377   2
   1  -8   3 11578.9 871.152   6
  -1  -8  -3 12851.1 908.654   6
  -1   8   2 195.214 328.960   2
   1  -8   2 406.043 250.505   6
  -1  -8  -2 62.2413 251.406   6
   1  -8   1 1914.07 380.255   6
  -1   8   1 2166.82 457.712   2
  -1  -8  -1 2045.95 367.796   6
  -1  -8   0 635.916 265.360   6
  -1   8   0 1002.91 339.689   2
   1  -8   0 802.296 276.185   6
   1   8   0 1064.34 361.171   2
  -1  -8   1 2413.21 421.556   6
   1   8   1 2611.77 485.220   2
  -1   8  -1 2225.10 457.939   2
   1  -8  -1 2186.23 429.603   6
   1   8   2 174.527 305.749   2
  -1   8  -2 693.340 319.554   2
  -1  -8   2 57.4394 196.917   6
   1  -8  -2 547.600 277.290   6
  -1  -8   3 13005.6 894.798   6
   1  -8  -3 13904.0 968.694   6
   1   8   3 12455.0 966.004   2
   1   8   4 7043.12 770.778   2
  -1  -8   4 6915.40 676.780   6
   1  -8  -4 8041.39 760.304   6
   1  -8  -5 26038.1 1344.12   6
   1   8   5 24564.3 1380.29   2
  -1  -8   5 23879.6 1241.08   6
   1  -8  -6 2963.61 497.652   6
  -1  -8   6 2812.15 446.289   6
   1   8   6 2736.50 583.306   2
   1  -8  -7 17033.6 1136.32   6
   1   8   7 19090.5 1253.19   2
  -1  -8   7 17446.4 1078.68   6
   1   8   8 5518.84 747.263   2
  -1  -8   8 5177.17 616.481   6
  -1  -8   9 340.077 160.053   6
  -1  -8  10 12546.6 926.183   6
  -1  -8  11 15067.5 1025.01   6
  -1  -8  12 3449.62 516.161   6
  -1  -8  13 2528.36 442.606   6
  -1  -8  14 650.710 283.744   6
  -1  -8  15 11338.5 841.466   6
  -1  -8  16 856.080 303.440   6
  -1  -8  17 5224.42 546.545   6
  -1  -8  18 1739.44 335.474   6
  -1  -8  19 6478.91 500.027   6
  -1  -8  20 17406.7 692.018   6
   1  -9  18 490.855 165.002   6
   1  -9  17 1589.80 307.300   6
   1  -9  16 3674.81 451.662   6
   1  -9  15 1642.85 372.776   6
   1  -9  14 232.860 209.907   6
   1  -9  13 1616.51 405.841   6
   1  -9  12 1338.69 375.032   6
   1  -9  11 4456.34 582.947   6
   1  -9  10 3347.15 525.874   6
   1  -9   9 4741.95 637.567   6
   1  -9   8 6611.19 733.464   6
   1  -9   7 13823.3 1013.33   6
   1  -9   6 398.460 317.713   6
   1  -9   5 8827.78 825.162   6
  -1  -9  -5 8303.58 801.743   6
  -1  -9  -4 443.246 231.472   6
   1  -9   4 151.160 261.591   6
  -1   9   3 41126.8 1881.45   2
   1  -9   3 40174.7 1685.03   6
  -1  -9  -3 39103.6 1653.02   6
   1  -9   2 7361.82 738.741   6
  -1   9   2 7615.47 831.358   2
  -1  -9  -2 8115.33 778.385   6
  -1   9   1 12773.4 1032.95   2
   1  -9   1 13253.8 986.441   6
  -1  -9  -1 12748.4 959.265   6
   1  -9   0 41746.2 1716.75   6
  -1  -9   0 42214.9 1684.27   6
   1  -9  -1 10719.4 898.599   6
  -1  -9   1 11939.8 914.227   6
   1  -9  -2 7108.26 758.846   6
  -1  -9   2 7072.89 723.649   6
   1   9   3 39868.4 1786.37   2
   1  -9  -3 42249.2 1755.03   6
  -1  -9   3 41030.6 1655.23   6
  -1  -9   4 899.827 248.367   6
   1  -9  -4 3.41986 313.431   6
  -1  -9   5 10562.9 851.594   6
   1  -9  -5 9414.47 881.860   6
  -1  -9   6 629.915 312.213   6
   1  -9  -6 867.310 317.122   6
  -1  -9   7 14997.6 1021.48   6
  -1  -9   8 6615.54 691.793   6
  -1  -9   9 4116.67 537.063   6
  -1  -9  10 3831.87 538.563   6
  -1  -9  11 4614.86 592.696   6
  -1  -9  12 428.450 238.672   6
  -1  -9  13 2645.86 434.792   6
  -1  -9  14-5.00223 234.798   6
  -1  -9  15 1585.63 328.199   6
  -1  -9  16 3595.82 438.463   6
  -1  -9  17 2432.47 330.742   6
  -1  -9  18 324.675 174.281   6
   1 -10  16 39.0784 119.100   6
   1 -10  15 5872.31 485.327   6
   1 -10  14 500.157 206.846   6
   1 -10  13 4075.76 485.817   6
   1 -10  12 3571.30 472.373   6
   1 -10  11 1232.99 325.090   6
   1 -10  10 32.8706 271.917   6
   1 -10   9 4500.86 564.740   6
   1 -10   8 3234.05 519.542   6
   1 -10   7 6534.91 698.239   6
   1 -10   6 1181.12 372.873   6
   1 -10   5 36446.7 1591.94   6
   1 -10   4 182.870 287.823   6
  -1 -10  -4 40.5266 281.393   6
  -1 -10  -3 8716.19 811.103   6
   1 -10   3 8684.70 819.287   6
   1 -10   2 4983.31 655.214   6
  -1 -10  -2 4878.51 582.402   6
   1 -10   1 3595.44 546.947   6
  -1 -10  -1 4010.21 564.689   6
  -1 -10   0 990.697 305.694   6
   1 -10   0 1031.54 372.134   6
   1 -10  -1 3378.46 530.985   6
  -1 -10   1 3847.00 545.016   6
   1 -10  -2 5139.01 664.857   6
  -1 -10   2 5254.68 617.694   6
  -1 -10   3 8842.73 795.509   6
   1 -10  -3 9591.27 872.125   6
   1 -10  -4 339.651 306.834   6
  -1 -10   4 466.729 258.908   6
  -1 -10   5 33938.9 1500.08   6
   1 -10  -5 35869.1 1645.28   6
  -1 -10   6 1452.44 311.813   6
  -1 -10   7 6317.81 652.302   6
  -1 -10   8 2671.31 470.736   6
  -1 -10   9 4029.07 547.474   6
  -1 -10  10-214.350 266.847   6
  -1 -10  11 862.802 281.985   6
  -1 -10  12 3145.27 416.929   6
  -1 -10  13 3521.34 436.857   6
  -1 -10  14 518.478 206.202   6
  -1 -10  15 4800.68 428.447   6
  -1 -10  16 605.520 163.058   6
   1 -11  14 495.784 146.721   6
   1 -11  13 376.226 153.660   6
   1 -11  12 3134.83 366.967   6
   1 -11  11 9126.82 644.291   6
   1 -11  10 709.579 262.110   6
   1 -11   9 984.982 283.294   6
   1 -11   8 7722.61 664.344   6
   1 -11   7 4962.12 569.057   6
   1 -11   6 3793.71 509.097   6
   1 -11   5 465.104 254.566   6
   1 -11   4 4201.90 562.878   6
   1 -11   3 1527.15 403.243   6
  -1 -11  -2 13556.8 954.820   6
   1 -11   2 14512.3 1001.70   6
   1 -11   1 1326.82 387.419   6
  -1 -11  -1 744.977 331.830   6
   1 -11   0 1721.13 434.917   6
  -1 -11   0 1071.54 353.548   6
   1 -11  -1 1675.51 444.597   6
  -1 -11   1 1162.70 346.056   6
  -1 -11   2 13441.8 933.427   6
   1 -11  -2 14868.7 1024.70   6
   1 -11  -3 1692.03 427.817   6
  -1 -11   3 1896.72 383.101   6
  -1 -11   4 3460.94 499.324   6
  -1 -11   5-2.56682 244.569   6
  -1 -11   6 3942.29 498.876   6
  -1 -11   7 4822.19 531.414   6
  -1 -11   8 6257.80 576.221   6
  -1 -11   9 493.457 230.966   6
  -1 -11  10-7.73635 177.900   6
  -1 -11  11 9287.54 619.465   6
  -1 -11  12 2818.60 332.077   6
  -1 -11  13 21.2490 131.314   6
   1 -12  10 1261.56 215.181   6
   1 -12   9 4439.22 391.988   6
   1 -12   8 3815.23 400.318   6
   1 -12   7 1104.78 288.313   6
   1 -12   6 1592.13 302.371   6
   1 -12   5 3319.84 405.462   6
   1 -12   4 2744.64 379.932   6
   1 -12   3 3246.42 426.842   6
   1 -12   2 1220.79 306.598   6
   1 -12   1 295.729 218.889   6
   1 -12   0 421.228 205.950   6
   1 -12  -1 207.828 225.303   6
  -1 -12   1-16.5262 188.836   6
  -1 -12   2 1346.60 312.501   6
  -1 -12   3 2852.94 392.193   6
  -1 -12   4 2269.17 332.695   6
  -1 -12   5 3383.62 402.712   6
  -1 -12   6 1112.59 268.821   6
  -1 -12   7 1380.55 266.409   6
  -1 -12   8 3737.01 364.242   6
  -1 -12   9 3909.22 356.094   6
   2   0  -1 397310. 2288.96   1
  -2   0  -1 399071. 1685.65   3
  -2   0  -2 19011.9 453.132   3
   2   0  -2 19428.9 528.528   1
   2   0  -3 101539. 1248.36   1
  -2   0  -3 97087.2 1164.87   3
  -2   0  -4 4692.23 306.530   3
   2   0  -4 4709.73 324.865   1
   2   0  -5 17342.9 616.419   1
  -2   0  -5 17490.5 606.908   3
  -2   0   6 610.110 117.779   2
  -2   0  -6 471.100 162.819   3
  -2   0   7 327.467 80.2180   2
  -2   0  -7 485.577 187.297   3
   2   0  -7 228.978 194.067   1
  -2   0  -8 2106.11 299.014   3
   2   0  -8 1534.14 293.534   1
  -2   0   8 1827.80 165.225   2
  -2   0  -9 1025.43 266.507   3
  -2   0 -10 128713. 2294.86   3
  -2   0 -11 19749.6 978.630   3
  -2   0 -12 14714.2 900.902   3
  -2   0 -13 23053.2 1175.83   3
   2   0 -14 1474.28 272.820   4
  -2   0 -14 1478.97 413.995   3
   2   0 -15 1568.91 346.405   4
   2   0 -16 1062.07 314.054   4
   2   0 -17 4714.06 573.206   4
   2   0 -18 5961.07 659.318   4
   2   0 -19 353.136 232.503   4
  -2   0 -20-159.929 260.361   4
   2   0 -20 146.424 214.854   4
  -2   0 -21 260.220 205.233   4
   2   0 -21 542.826 287.996   4
  -2   0 -22 381.147 240.005   4
   2   0 -22 831.771 286.222   4
   2   0 -23 46.3570 164.012   4
  -2   0 -23-277.577 184.195   4
   2   0 -24 10987.8 662.346   4
   2   1 -24-150.127 196.000   4
  -2  -1 -24 383.137 155.242   4
  -2  -1 -23 4242.47 466.727   4
   2   1 -23 3971.23 445.131   4
   2   1 -22 3592.54 438.921   4
  -2  -1 -22 4186.21 518.012   4
  -2  -1 -21 5311.78 596.475   4
   2   1 -21 4932.59 571.228   4
  -2  -1 -20 8578.40 758.914   4
   2   1 -20 8684.87 755.303   4
   2   1 -19 14681.7 987.646   4
   2   1 -18 6764.93 694.951   4
   2   1 -17 11770.4 885.336   4
   2   1 -16 2754.65 434.492   4
  -2  -1 -16 2666.35 504.954   3
  -2  -1 -15 8640.81 810.010   3
   2   1 -15 8921.02 723.746   4
  -2  -1 -14 7350.42 731.168   3
   2   1 -14 8171.69 645.488   4
  -2  -1 -13 14509.0 942.006   3
  -2  -1 -12 6543.03 648.221   3
  -2  -1 -11 1866.85 375.271   3
  -2  -1 -10 16272.7 853.956   3
  -2   1  10 16054.3 606.246   2
  -2   1   9 8112.21 437.971   2
  -2  -1  -9 8033.78 583.653   3
  -2   1   8 812.260 158.412   2
  -2  -1  -8 1058.10 263.676   3
  -2   1   7 24070.8 719.331   2
  -2   1   6 14499.6 562.275   2
   2   1  -6 15870.3 625.964   1
   2   1  -5 28670.7 772.949   1
   2   1  -4 37149.2 801.447   1
   2   1  -3 118239. 1304.02   1
   2   1  -2 61382.4 861.096   1
   2   1  -1 26821.4 530.904   1
   2   1   0 2942.16 184.230   1
   2  -1  -4 34927.9 836.728   1
   2  -1  -5 26913.2 787.504   1
   2  -1  -6 14705.7 629.233   1
  -2  -1   6 12468.8 222.180   2
  -2   1  -7 26274.0 882.353   3
   2  -1  -7 27942.3 688.749   3
   2  -1  -7 25480.4 872.926   1
   2  -1  -8 511.049 199.340   1
   2  -1  -8 567.458 156.715   3
  -2   1  -8 615.972 213.502   3
   2  -1  -9 7598.44 432.844   3
   2  -1  -9 6172.25 508.223   1
   2  -1 -10 15922.4 664.549   3
   2  -1 -11 2056.84 271.695   3
   2  -1 -12 7453.64 536.339   3
   2  -1 -13 19070.9 987.290   4
   2  -1 -13 19455.1 902.702   3
   2  -1 -14 6972.52 633.658   4
   2  -1 -15 5343.36 602.748   4
   2  -1 -16 3217.89 480.120   4
   2  -1 -17 12191.1 937.438   4
  -2   1 -18 6975.47 638.395   4
   2  -1 -18 7885.86 769.032   4
  -2   1 -19 14080.5 891.104   4
   2  -1 -19 13201.7 970.406   4
   2  -1 -20 9695.86 829.313   4
  -2   1 -20 8266.78 674.173   4
   2  -1 -21 6139.27 667.714   4
   2  -1 -22 3519.95 500.235   4
   2  -1 -23 5009.79 535.328   4
   2  -1 -24 705.449 177.626   4
   2  -1 -25 1519.45 240.364   4
  -2  -2 -24 7407.73 527.862   4
  -2  -2 -23 459.913 230.813   4
  -2  -2 -22 2397.35 404.394   4
  -2  -2 -21 847.812 317.427   4
   2   2 -21 118.671 233.454   4
   2   2 -20 7027.10 633.907   4
   2   2 -19 4385.05 551.334   4
   2   2 -18 8550.33 738.401   4
  -2  -2 -17 4023.11 606.963   3
   2   2 -17 2964.27 452.438   4
  -2  -2 -16 33601.1 1613.44   3
   2   2 -16 31954.7 1365.55   4
  -2  -2 -15 1734.53 405.734   3
   2   2 -15 1121.83 308.991   4
  -2  -2 -14 8461.54 781.087   3
   2   2 -14 7716.40 644.236   4
  -2  -2 -13 3444.19 525.331   3
  -2  -2 -12 36771.7 1434.69   3
  -2   2  11 770.995 230.607   2
  -2  -2 -11 994.971 319.098   3
  -2   2  10 20350.3 820.997   2
  -2   2   9 14937.9 692.989   2
  -2   2   8 63631.0 1382.92   2
  -2   2   7 25333.5 866.022   2
  -2   2   6 43268.5 1110.85   2
   2   2  -3 71912.8 981.752   1
   2   2  -2 379435. 2004.75   1
   2   2  -1 175866. 1195.73   1
   2   2   0 2351.52 132.967   1
   2  -2  -1 175789. 1807.51   1
   2   2   1 173220. 995.067   1
   2  -2  -2 358383. 2642.55   1
   2  -2  -3 68513.0 1184.16   1
   2  -2  -4 11708.9 525.713   1
   2  -2  -5 26742.8 825.320   1
   2  -2  -6 39483.0 1059.83   1
   2  -2  -7 27452.9 934.601   1
   2  -2  -8 59065.2 1450.44   1
   2  -2  -9 13839.3 764.050   1
   2  -2 -10 18044.1 746.152   3
   2  -2 -11 1603.00 274.165   3
   2  -2 -12 38871.9 1218.68   3
   2  -2 -13 3002.69 387.009   3
   2  -2 -13 3002.68 429.508   4
   2  -2 -14 7774.09 702.440   4
   2  -2 -15 1304.94 359.627   4
   2  -2 -16 26587.6 1328.68   4
   2  -2 -17 4077.64 550.030   4
   2  -2 -18 7415.39 742.352   4
   2  -2 -19 4398.70 599.020   4
   2  -2 -20 11111.5 899.235   4
   2  -2 -21 392.957 269.392   4
   2  -2 -22 2136.31 420.090   4
   2  -2 -23 234.883 205.098   4
   2  -2 -24 6941.87 553.681   4
   2  -2 -25 1553.78 245.300   4
  -2  -3 -24 3446.84 369.841   4
  -2  -3 -23 2225.91 351.030   4
  -2  -3 -22 2425.61 385.036   4
  -2  -3 -21 12573.3 886.653   4
  -2  -3 -16 10683.3 965.572   3
  -2  -3 -15 6392.72 725.535   3
  -2  -3 -14 5139.19 668.541   3
  -2  -3 -13 34865.4 1525.50   3
  -2   3  12 1851.30 368.559   2
  -2   3  11 10567.8 701.037   2
  -2   3  10 3005.86 386.845   2
  -2   3   9 29599.2 1102.96   2
  -2   3   8 11808.4 693.990   2
  -2   3   7 379.368 189.562   2
  -2   3   6 10413.4 631.680   2
  -2   3   5 16689.8 779.437   2
   2  -3   0 36169.3 906.492   1
   2   3   0 36860.8 862.274   2
   2  -3  -1 11735.8 529.248   1
   2   3   1 12224.2 531.859   2
   2  -3  -2 156584. 1891.54   1
   2   3   2 159656. 1950.65   2
   2   3   3 47902.9 1125.02   2
   2  -3  -3 44728.2 1041.54   1
   2  -3  -4 34815.4 949.190   1
   2   3   4 34705.1 1015.57   2
   2   3   5 23651.8 877.391   2
   2  -3  -5 22824.3 807.496   1
   2  -3  -6 8851.85 547.516   1
   2   3   6 7792.55 556.572   2
   2   3   7 565.399 236.568   2
   2  -3  -7 486.677 217.877   1
   2  -3  -8 12776.3 712.281   1
   2  -3  -9 30341.8 1138.90   1
   2  -3 -10 3100.93 429.660   1
   2  -3 -12 4031.90 441.437   3
   2  -3 -12 3892.01 457.192   4
   2  -3 -13 35702.4 1396.66   4
   2  -3 -13 35017.4 1294.46   3
   2  -3 -14 6332.01 657.532   4
   2  -3 -15 8069.34 752.768   4
   2  -3 -16 10332.4 874.268   4
   2  -3 -17 5685.18 686.862   4
   2  -3 -18 3272.45 555.954   4
   2  -3 -19 1357.59 383.448   4
   2  -3 -20 3706.24 551.071   4
   2  -3 -21 13219.8 929.059   4
   2  -3 -22 1425.54 354.551   4
   2  -3 -23 2452.00 380.281   4
   2  -3 -24 3547.23 383.126   4
   2  -4  24 472.819 144.122   6
  -2  -4 -24 475.906 167.564   4
  -2  -4 -23 677.149 227.637   4
  -2  -4 -22-229.365 238.819   4
  -2  -4 -21 218.896 236.471   4
  -2  -4 -20 1518.22 376.040   4
  -2  -4 -15 27130.2 1485.51   3
  -2  -4 -14 9392.40 900.438   3
  -2   4  13 8437.37 710.783   2
  -2   4  12 28721.3 1288.60   2
  -2   4  11 13002.3 871.795   2
  -2   4  10 20872.8 1065.67   2
  -2   4   9 25576.5 1151.74   2
  -2   4   8 17459.0 927.646   2
  -2   4   7 5712.02 543.505   2
  -2   4   6 36841.4 1290.94   2
  -2   4   5 15098.5 820.336   2
  -2   4   4 6743.68 562.949   2
   2   4  -2 71995.8 1202.20   2
   2   4  -1 53057.4 1098.50   2
   2   4   0 201.963 159.671   2
   2  -4   0 230.811 152.888   1
   2   4   1 53647.3 1216.65   2
   2  -4  -1 54978.2 1199.84   1
   2   4   2 59802.9 1338.09   2
   2  -4  -2 64170.4 1298.67   1
   2   4   3 35969.6 1087.45   2
   2  -4  -3 36977.5 1011.34   1
   2  -4  -4 8311.19 511.787   1
   2   4   4 7937.35 570.924   2
   2  -4  -5 15848.1 732.429   1
   2   4   5 17209.3 841.353   2
   2  -4  -6 39232.5 1171.37   1
   2   4   6 41242.5 1307.59   2
   2  -4  -7 5384.33 493.452   1
   2   4   7 6076.56 568.685   2
   2  -4  -8 18586.3 889.934   1
   2   4   8 19045.5 979.358   2
   2  -4  -9 30146.4 1174.78   1
   2  -4 -10 19669.3 995.065   1
   2  -4 -12 26455.2 1202.89   4
   2  -4 -13 10180.2 774.955   4
   2  -4 -14 6466.59 666.964   4
   2  -4 -15 24794.8 1279.71   4
   2  -4 -16 30774.6 1455.95   4
   2  -4 -17 1478.51 396.183   4
   2  -4 -18 4599.60 602.131   4
   2  -4 -19 1176.79 352.994   4
   2  -4 -20 1929.07 392.844   4
   2  -4 -21 251.404 220.786   4
   2  -4 -22 698.914 268.218   4
   2  -4 -23 837.260 234.081   4
   2  -4 -24 409.509 179.657   4
   2  -5  23 4485.91 367.258   6
  -2  -5 -23 4626.02 392.136   4
   2  -5  22 7197.79 541.210   6
  -2  -5 -22 6782.75 545.342   4
  -2  -5 -21 4362.63 464.269   4
  -2  -5 -20 3438.17 473.989   4
  -2   5  13 50501.3 1853.31   2
  -2   5  12 16441.7 1070.60   2
  -2   5  11 12335.8 934.833   2
  -2   5  10 16672.3 1041.33   2
  -2   5   9 3550.14 524.298   2
  -2   5   8 2359.35 455.920   2
  -2   5   7 481.404 280.179   2
  -2   5   6 10779.7 781.815   2
  -2   5   5 21082.5 1059.07   2
  -2   5   4 57508.7 1707.25   2
   2   5  -3 74147.8 1309.22   2
  -2   5   3 73329.1 1913.03   2
   2   5  -2 1429.42 257.820   2
  -2   5   2 1795.13 354.665   2
  -2   5   1 5635.80 569.563   2
   2   5  -1 5492.01 438.725   2
   2  -5   1 5746.83 440.000   1
   2  -5   0 35898.8 1047.97   1
   2   5   0 37271.8 1087.13   2
   2  -5  -1 5032.06 407.741   1
   2   5   1 5777.13 483.832   2
   2   5   2 1471.45 292.903   2
   2  -5  -2 1809.01 281.441   1
   2   5   3 64090.0 1603.58   2
   2  -5  -3 62874.5 1415.50   1
   2  -5  -4 60644.5 1414.86   1
   2   5   4 62962.5 1641.29   2
   2  -5  -5 24686.0 942.392   1
   2   5   5 23608.4 1055.10   2
   2  -5  -6 8794.34 603.418   1
   2   5   6 8703.10 697.552   2
   2  -5  -7 797.722 258.808   1
   2   5   7 1399.58 381.687   2
   2   5   8 2933.18 488.813   2
   2  -5  -8 2678.65 383.323   1
   2   5   9 2934.22 515.863   2
   2  -5  -9 4090.05 481.249   1
   2  -5 -11 12617.7 820.324   4
   2  -5 -12 18577.1 1030.27   4
   2  -5 -13 45973.1 1633.22   4
   2  -5 -14 14478.2 958.346   4
   2  -5 -15 5019.83 621.186   4
   2  -5 -16 12088.6 910.213   4
   2  -5 -17 12657.6 930.073   4
   2  -5 -18 60.9924 244.541   4
   2  -5 -19 4675.95 561.172   4
   2  -5 -20 4845.98 543.986   4
   2  -5 -21 4097.08 481.826   4
  -2  -5  22 7394.35 521.197   6
   2  -5 -22 7374.30 556.935   4
   2  -5 -23 3804.77 366.564   4
  -2  -6 -22 5387.63 416.895   4
   2  -6  22 5187.48 415.647   6
  -2  -6 -21 1722.09 302.607   4
   2  -6  21 1159.36 252.069   6
   2  -6  20 873.536 249.523   6
  -2  -6 -20 761.017 261.207   4
   2  -6  19 1997.62 376.853   6
  -2  -6 -19 1840.99 344.863   4
  -2  -6 -18 15456.3 949.010   4
  -2   6  13 8168.36 867.331   2
  -2   6  12 12273.0 1015.13   2
  -2   6  11 20507.8 1247.28   2
  -2   6  10 7193.61 808.925   2
   2  -6   9 10799.4 801.727   6
  -2   6   9 11768.8 945.469   2
   2  -6   8 11326.1 811.011   6
  -2   6   8 10005.4 872.302   2
   2  -6   7 48309.1 1606.21   6
  -2   6   7 44642.2 1733.25   2
  -2   6   6 18293.4 1106.32   2
  -2   6   5 1462.33 373.945   2
  -2   6   4 10285.1 813.653   2
  -2   6   3 26536.2 1277.11   2
   2  -6   3 26071.8 1007.42   1
   2  -6   2 9441.02 604.157   1
   2   6  -2 9735.77 590.013   2
  -2   6   2 9845.69 792.300   2
   2  -6   1 22758.0 914.943   1
   2   6  -1 24454.8 957.738   2
  -2   6   1 23647.1 1186.91   2
   2   6   0 483.587 254.363   2
   2  -6   0 279.865 140.977   1
  -2   6   0 878.497 319.822   2
   2   6   1 22073.6 987.327   2
   2  -6  -1 24893.3 928.799   1
  -2   6  -1 23658.9 1173.97   2
   2   6   2 8536.96 661.951   2
  -2   6  -2 8124.86 692.451   2
   2  -6  -2 7560.98 530.694   1
   2  -6  -3 25084.2 948.648   1
   2   6   3 24001.9 1101.99   2
  -2   6  -3 25083.9 1194.05   2
   2   6   4 9128.76 727.748   2
   2  -6  -4 10032.8 635.868   1
   2   6   5 2141.90 448.936   2
   2  -6  -5 1400.81 293.471   1
   2  -6  -6 19627.2 918.587   1
   2   6   6 18219.0 1076.53   2
   2  -6  -7 46794.6 1665.59   6
   2  -6  -7 46263.7 1447.64   1
  -2  -6   7 43388.1 1477.40   6
   2   6   7 47067.3 1712.77   2
  -2  -6   8 10733.1 751.623   6
   2   6   8 10251.9 893.688   2
   2  -6  -8 9075.68 701.690   1
  -2  -6   9 12761.4 844.047   6
   2  -6  -9 10363.9 758.003   1
   2   6   9 13003.8 999.636   2
   2  -6 -12 11629.1 824.420   4
   2  -6 -13 7638.98 696.831   4
   2  -6 -14 4930.77 554.720   4
   2  -6 -15 2550.00 427.194   4
   2  -6 -16 12539.4 876.361   4
   2  -6 -17 12923.6 872.298   4
   2  -6 -18 14557.3 917.681   4
   2  -6 -19 1523.23 306.046   4
  -2  -6  19 2034.21 358.946   6
  -2  -6  20 413.399 191.800   6
   2  -6 -20 804.747 232.257   4
   2  -6 -21 1447.69 245.257   4
  -2  -6  21 1102.43 224.478   6
   2  -6 -22 5208.15 394.817   4
   2  -7  21 9737.66 541.403   6
   2  -7  20 6131.48 494.024   6
  -2  -7 -20 4973.51 422.477   4
  -2  -7 -19 1734.01 291.806   4
   2  -7  19 2747.64 377.133   6
   2  -7  18 2043.08 370.680   6
  -2  -7 -18 1790.01 337.816   4
   2  -7  17 1127.48 338.345   6
  -2  -7 -17 1782.57 314.950   4
   2  -7  16 3520.65 516.138   6
   2  -7  15 11306.2 883.935   6
   2  -7  14 6185.99 674.252   6
   2  -7  13 25.3303 252.754   6
   2  -7  12 26165.7 1348.47   6
   2  -7  11 12802.6 941.836   6
   2  -7  10 4480.21 571.052   6
  -2   7  10 3608.70 592.646   2
   2  -7   9 10695.6 849.867   6
  -2   7   9 10983.5 1014.13   2
   2  -7   8 1396.93 362.638   6
  -2   7   8 1275.72 453.170   2
   2  -7   7 22307.3 1189.72   6
  -2   7   7 20931.1 1318.10   2
   2  -7   6 1503.64 316.795   6
  -2   7   6 780.015 399.116   2
   2  -7   5 47087.7 1687.45   6
  -2   7   5 51574.4 1952.04   2
  -2  -7  -5 49604.3 1711.95   6
  -2  -7  -4 10081.7 735.762   6
   2  -7   4 9022.87 757.309   6
  -2   7   4 8398.00 835.385   2
  -2   7   3 7456.61 766.343   2
   2  -7   3 7097.18 656.993   6
  -2  -7  -3 7126.75 641.722   6
   2  -7   2 11290.9 808.611   6
  -2  -7  -2 10359.6 768.166   6
  -2   7   2 10931.5 903.080   2
  -2  -7  -1 18361.8 999.972   6
  -2   7   1 19336.1 1157.74   2
   2  -7   1 19751.7 1058.94   6
  -2  -7   0 1743.51 342.004   6
  -2   7   0 982.428 382.925   2
   2  -7   0 995.970 287.783   6
   2   7   0 1054.70 325.999   2
   2  -7  -1 20432.5 1091.09   6
   2   7   1 20100.7 1042.80   2
  -2  -7   1 20253.3 1031.58   6
  -2   7  -1 21315.5 1199.18   2
  -2  -7   2 11070.7 773.958   6
  -2   7  -2 10174.0 837.139   2
   2   7   2 11558.9 838.740   2
   2  -7  -2 10628.8 799.748   6
   2  -7  -3 8425.61 720.017   6
   2   7   3 8842.32 781.053   2
  -2  -7   3 8880.27 676.170   6
  -2   7  -3 7860.67 724.623   2
  -2   7  -4 9928.32 829.856   2
   2  -7  -4 10446.6 810.830   6
  -2  -7   4 9003.63 699.623   6
   2   7   4 9141.77 808.352   2
   2  -7  -5 48575.6 1751.72   6
  -2  -7   5 49977.8 1647.96   6
  -2   7  -5 53356.9 1819.78   2
   2   7   5 50407.2 1819.36   2
   2   7   6 708.339 376.913   2
  -2  -7   6 654.690 270.656   6
   2  -7  -6 513.206 231.038   6
  -2  -7   7 20715.9 1098.39   6
   2   7   7 20869.4 1260.13   2
   2  -7  -7 21359.2 1208.74   6
  -2  -7   8 1167.00 297.177   6
   2   7   8 1540.66 519.949   2
  -2  -7   9 10612.2 810.795   6
   2   7   9 11289.1 1015.41   2
  -2  -7  10 5138.43 587.398   6
  -2  -7  11 12642.6 930.230   6
  -2  -7  12 27706.2 1346.25   6
  -2  -7  13 142.275 218.665   6
  -2  -7  14 6786.15 672.465   6
  -2  -7  15 9115.05 778.299   6
   2  -7 -16 2010.58 377.785   4
  -2  -7  16 2448.88 428.287   6
  -2  -7  17 1023.91 295.203   6
   2  -7 -17 1260.98 290.282   4
  -2  -7  18 2364.45 354.063   6
   2  -7 -18 2638.04 353.656   4
  -2  -7  19 2118.20 324.191   6
   2  -7 -19 859.210 252.341   4
  -2  -7  20 6793.06 478.745   6
   2  -8  19 4693.92 421.783   6
  -2  -8 -18 683.147 195.467   4
   2  -8  18 1527.73 283.652   6
   2  -8  17 2426.07 392.695   6
  -2  -8 -17 2375.11 304.118   4
   2  -8  16 4792.36 541.128   6
  -2  -8 -16 3933.68 429.353   4
  -2  -8 -15 8271.13 615.756   4
   2  -8  15 9643.23 776.625   6
   2  -8  14 14125.2 949.292   6
   2  -8  13 975.356 326.004   6
   2  -8  12 551.729 296.305   6
   2  -8  11 4511.98 593.949   6
   2  -8  10-115.096 221.347   6
   2  -8   9 11339.5 918.104   6
   2  -8   8 121.821 265.721   6
   2  -8   7 7561.25 746.874   6
  -2   8   7 9127.05 901.925   2
   2  -8   6 5398.45 641.776   6
  -2   8   6 6247.53 767.444   2
  -2   8   5 8574.01 903.323   2
   2  -8   5 6890.02 704.211   6
  -2  -8  -5 7947.14 712.409   6
  -2   8   4 8146.00 866.798   2
  -2  -8  -4 7181.92 689.663   6
   2  -8   4 8757.40 784.971   6
  -2  -8  -3 11667.4 858.665   6
  -2   8   3 13059.8 1067.29   2
   2  -8   3 12988.1 937.825   6
   2  -8   2 3617.66 520.797   6
  -2  -8  -2 3192.11 445.103   6
  -2   8   2 3466.85 575.110   2
   2  -8   1 16019.9 1027.12   6
  -2  -8  -1 13923.9 922.174   6
  -2   8   1 17180.4 1171.30   2
  -2   8   0 528.596 321.401   2
   2  -8   0 288.797 250.365   6
  -2  -8   0 310.253 196.825   6
   2  -8  -1 17812.5 1081.07   6
  -2  -8   1 17012.2 1007.13   6
  -2   8  -1 16126.9 1122.12   2
   2   8   1 15596.9 995.532   2
  -2  -8   2 4583.57 525.573   6
   2   8   2 3999.43 614.102   2
  -2   8  -2 4096.94 589.138   2
   2  -8  -2 4821.93 594.456   6
  -2   8  -3 9323.85 858.757   2
   2  -8  -3 11257.9 869.918   6
   2   8   3 10682.8 912.934   2
  -2  -8   3 10755.5 801.504   6
   2  -8  -4 8288.09 767.961   6
  -2  -8   4 7799.98 693.173   6
   2   8   4 7151.15 781.298   2
   2  -8  -5 7195.82 725.010   6
  -2  -8   5 7186.42 676.559   6
   2   8   5 6281.57 780.453   2
  -2  -8   6 7148.51 689.055   6
   2   8   6 6090.62 772.948   2
   2  -8  -6 7091.26 753.520   6
  -2  -8   7 8201.44 731.789   6
   2   8   7 7944.27 865.133   2
  -2  -8   8 79.1368 253.235   6
  -2  -8   9 12020.6 890.888   6
  -2  -8  10-22.2092 273.098   6
  -2  -8  11 4506.67 558.004   6
  -2  -8  12 869.119 264.302   6
  -2  -8  13 351.752 175.358   6
  -2  -8  14 11871.1 850.725   6
  -2  -8  15 9211.98 730.408   6
  -2  -8  16 4927.01 520.569   6
  -2  -8  17 3089.66 388.643   6
  -2  -8  18 748.513 199.021   6
  -2  -8  19 4067.07 365.163   6
   2  -9  18 1137.09 204.311   6
   2  -9  17 2942.65 336.907   6
   2  -9  16-124.947 207.995   6
   2  -9  15 2284.43 375.240   6
   2  -9  14 4614.74 528.636   6
   2  -9  13 4045.40 517.055   6
   2  -9  12 984.388 312.644   6
   2  -9  11 1259.64 364.396   6
   2  -9  10 8947.45 809.675   6
   2  -9   9 17485.4 1110.67   6
   2  -9   8 3123.45 523.472   6
   2  -9   7 8229.15 778.827   6
   2  -9   6 16242.0 1078.25   6
   2  -9   5 15785.3 1071.62   6
   2  -9   4 19603.7 1178.18   6
  -2  -9  -4 18954.8 1150.53   6
   2  -9   3 11004.1 902.778   6
  -2  -9  -3 11111.0 889.820   6
  -2  -9  -2 5183.37 619.161   6
   2  -9   2 5924.04 692.416   6
  -2  -9  -1 26659.8 1330.85   6
   2  -9   1 29734.2 1457.08   6
  -2  -9   0 16490.8 1032.35   6
   2  -9   0 15799.6 1080.41   6
  -2  -9   1 29944.2 1381.13   6
   2  -9  -1 29212.6 1470.79   6
   2  -9  -2 5030.92 646.055   6
  -2  -9   2 4626.31 550.953   6
   2  -9  -3 12169.8 955.575   6
  -2  -9   3 12459.5 902.894   6
   2  -9  -4 18249.4 1175.02   6
  -2  -9   4 21403.4 1165.08   6
   2  -9  -5 15945.4 1104.95   6
  -2  -9   5 14280.8 969.379   6
  -2  -9   6 14320.7 968.088   6
  -2  -9   7 8453.54 738.637   6
  -2  -9   8 3284.98 460.594   6
  -2  -9   9 17596.0 1050.72   6
  -2  -9  10 8631.39 729.487   6
  -2  -9  11 1203.64 321.622   6
  -2  -9  12 838.475 270.444   6
  -2  -9  13 3417.02 456.066   6
  -2  -9  14 3488.32 430.624   6
  -2  -9  15 2630.80 359.830   6
  -2  -9  16 11.7513 222.215   6
  -2  -9  17 2368.69 279.809   6
   2 -10  16 3607.31 330.416   6
   2 -10  15 2857.83 337.340   6
   2 -10  14 460.641 183.018   6
   2 -10  13 1399.60 266.064   6
   2 -10  12 596.615 247.167   6
   2  10 -12 435.096 227.627   7
   2 -10  11 1357.06 336.523   6
   2 -10  10 2355.42 406.005   6
   2 -10   9 8188.90 717.663   6
   2 -10   8 6585.74 676.190   6
   2 -10   7 17787.3 1086.65   6
   2 -10   6 4233.76 555.351   6
   2 -10   5-89.4400 268.773   6
   2 -10   4 197.565 231.272   6
  -2 -10  -3 11709.7 890.937   6
   2 -10   3 13140.1 982.751   6
  -2 -10  -2 3592.94 513.504   6
   2 -10   2 2807.35 513.329   6
  -2 -10  -1 16591.7 1037.05   6
   2 -10   1 16626.5 1098.79   6
   2 -10   0 606.917 292.853   6
  -2 -10   0 540.850 221.140   6
   2 -10  -1 18479.4 1170.25   6
  -2 -10   1 17028.8 1049.07   6
  -2 -10   2 2829.59 443.510   6
   2 -10  -2 2472.23 496.145   6
   2 -10  -3 12656.4 994.142   6
  -2 -10   3 13202.5 926.288   6
  -2 -10   4 903.305 318.251   6
   2 -10  -4 403.266 280.355   6
  -2 -10   5-897.883 327.023   6
  -2 -10   6 4413.16 536.932   6
  -2 -10   7 13619.5 913.004   6
  -2 -10   8 6540.26 631.376   6
  -2 -10   9 8413.08 692.102   6
  -2 -10  10 2140.65 368.311   6
  -2 -10  11 1014.85 253.418   6
  -2 -10  12-151.886 243.145   6
  -2 -10  13 629.580 202.561   6
  -2 -10  14 817.787 212.480   6
   2 -11  13 267.420 114.842   6
   2 -11  12 8132.75 527.375   6
   2  11 -11 1848.39 261.443   7
   2 -11  11 2010.42 302.761   6
   2 -11  10 523.704 214.281   6
   2  11 -10 323.129 162.627   7
   2 -11   9 4947.29 503.527   6
   2 -11   8 1982.85 367.447   6
   2 -11   7 1563.49 370.186   6
   2 -11   6 12255.2 835.752   6
   2 -11   5 1822.15 376.590   6
   2 -11   4 16706.1 998.846   6
   2 -11   3 140.403 220.375   6
   2 -11   2 2418.53 446.035   6
  -2 -11  -1 870.320 297.033   6
   2 -11   1 2353.80 434.770   6
   2 -11   0 3545.46 531.793   6
  -2 -11   0 1991.42 388.025   6
   2 -11  -1 2350.50 442.511   6
  -2 -11   1 1653.79 336.474   6
  -2 -11   2 1334.78 347.013   6
   2 -11  -2 1741.44 410.767   6
  -2 -11   3-56.6707 173.074   6
   2 -11  -3 254.936 256.663   6
  -2 -11   4 15240.1 907.546   6
  -2 -11   5 1495.62 341.547   6
  -2 -11   6 10895.6 735.192   6
  -2 -11   7 1961.01 329.442   6
  -2 -11   8 2015.73 324.713   6
  -2 -11   9 5299.39 457.071   6
  -2 -11  10 37.9387 184.115   6
   2 -12   9 884.674 196.667   6
   2  12  -8 955.858 204.000   7
   2 -12   8 956.402 226.445   6
   2 -12   7 14051.2 706.589   6
   2 -12   6 424.461 175.391   6
   2 -12   5 1164.65 261.561   6
   2 -12   4 5462.13 497.515   6
   2 -12   3 1064.10 279.974   6
   2 -12   2 2244.93 361.178   6
   2 -12   1 4802.41 497.296   6
   2 -12   0 2322.75 357.205   6
  -2 -12   4 4040.48 403.107   6
   3   0   0 798.959 173.774   1
   3   0  -1 26294.5 742.976   1
   3   0  -2 75824.4 1255.08   1
  -3   0  -2 75584.7 975.828   3
  -3   0  -3 26742.0 666.525   3
   3   0  -3 26212.3 775.332   1
   3   0  -4 3492.95 331.314   1
  -3   0  -4 3502.03 280.682   3
   3   0  -5 6574.48 440.173   1
  -3   0  -5 7027.99 423.481   3
  -3   0  -6 4857.73 388.876   3
   3   0  -6 5145.01 424.747   1
  -3   0  -7 35941.2 1081.26   3
   3   0  -7 35942.8 1109.24   1
  -3   0  -8 5507.39 488.468   3
   3   0  -8 6039.08 509.785   1
  -3   0  -9 2535.20 387.227   3
   3   0  -9 2489.73 361.354   1
  -3   0 -10 5.55734 198.129   3
  -3   0 -11 8176.55 685.172   3
   3   0 -12 1921.28 323.676   4
  -3   0 -12 1230.14 362.331   3
   3   0 -13 16550.5 981.317   4
   3   0 -14 663.499 264.533   4
   3   0 -15 22202.6 1204.40   4
   3   0 -16-215.465 230.110   4
   3   0 -17 11745.2 919.758   4
   3   0 -18 1749.88 378.544   4
   3   0 -19 3334.20 530.996   4
   3   0 -20 6345.03 658.185   4
  -3   0 -20 5489.04 564.030   4
  -3   0 -21-135.661 259.092   4
   3   0 -21 134.804 202.692   4
  -3   0 -22 2653.31 353.052   4
   3   0 -22 3095.87 428.918   4
   3   0 -23 186.802 211.004   4
   3   0 -24 900.065 224.124   4
  -3  -1 -24 2705.94 274.998   4
   3   1 -23 7219.74 546.604   4
  -3  -1 -23 7432.27 538.735   4
  -3  -1 -22 1509.95 316.626   4
   3   1 -22 1708.07 355.928   4
   3   1 -21 283.156 228.565   4
  -3  -1 -21 927.200 278.679   4
   3   1 -20-19.2437 278.147   4
   3   1 -19 4243.32 562.576   4
   3   1 -18 1015.33 301.389   4
   3   1 -17 2746.67 493.033   4
   3   1 -16 1874.07 381.059   4
  -3  -1 -15 38397.5 1730.58   3
   3   1 -15 36935.7 1517.60   4
  -3  -1 -14 20574.8 1242.60   3
   3   1 -14 20974.7 1137.41   4
  -3  -1 -13 13685.1 970.883   3
   3   1 -13 15018.0 920.886   4
   3   1 -13 13276.1 917.568   8
  -3  -1 -12 7666.28 719.754   3
   3   1 -12 8495.11 684.592   4
  -3  -1 -11 10668.9 776.977   3
  -3  -1 -10 24430.6 1090.48   3
  -3  -1  -9 992.682 274.044   3
  -3   1   8 13837.3 626.621   2
  -3  -1  -8 13317.2 733.852   3
   3   1  -7-65.9132 180.029   1
  -3   1   7 35.9027 92.5368   2
  -3  -1  -7-84.5973 176.960   3
   3   1  -6 29437.2 919.865   1
  -3  -1  -6 27813.2 911.729   3
   3   1  -5 22868.6 774.097   1
  -3  -1  -5 23131.6 781.460   3
   3   1  -4 102727. 1532.28   1
   3   1  -3 21080.5 663.754   1
   3   1  -2 99183.4 1339.57   1
   3   1  -1 60552.8 1009.36   1
   3   1   0 5462.45 318.203   1
   3  -1   0 6259.35 406.243   1
   3  -1  -1 66983.5 1272.14   1
   3   1   1 70528.7 1079.20   1
   3  -1  -2 98846.0 1542.85   1
   3  -1  -3 20864.2 740.594   1
   3  -1  -4 104418. 1673.69   1
   3  -1  -5 22858.7 838.527   1
   3  -1  -6 28114.0 968.627   1
   3  -1  -7 204.855 194.976   1
   3  -1  -8 12771.8 734.780   1
   3  -1  -9 2722.76 404.500   1
   3  -1 -10 22976.3 1063.56   1
   3  -1 -12 7445.98 637.854   4
   3  -1 -13 13346.4 896.150   4
   3  -1 -14 22730.8 1190.42   4
   3  -1 -15 36510.7 1548.67   4
   3  -1 -16 2116.55 384.815   4
   3  -1 -17 1315.30 380.116   4
   3  -1 -18 643.958 316.587   4
   3  -1 -19 5165.37 626.581   4
   3  -1 -20 732.344 322.198   4
   3  -1 -21 757.294 292.526   4
   3  -1 -22 1708.39 363.582   4
   3  -1 -23 7590.43 591.029   4
   3  -1 -24 3588.55 376.675   4
  -3  -2 -24 5063.64 399.392   4
  -3  -2 -23 2648.03 361.215   4
  -3  -2 -22 3349.56 429.993   4
   3   2 -22 2357.37 337.905   4
  -3  -2 -21 1823.87 366.748   4
   3   2 -21 1541.74 313.984   4
   3   2 -20 6049.50 599.632   4
   3   2 -19 609.941 233.612   4
   3   2 -18 4845.28 563.975   4
   3   2 -17 916.985 267.323   4
  -3  -2 -16 5292.71 679.960   3
   3   2 -16 4287.91 548.921   4
   3   2 -15 80.0330 181.340   4
  -3  -2 -15-94.3309 390.948   3
   3   2 -14 39681.0 1524.06   4
  -3  -2 -14 36520.1 1648.86   3
   3   2 -14 41698.4 1631.13   8
   3   2 -13 3525.53 467.080   4
  -3  -2 -13 3309.84 549.339   3
   3   2 -13 3347.07 493.997   8
   3   2 -12 32612.6 1324.84   4
  -3  -2 -12 29295.8 1362.27   3
  -3  -2 -11 1932.36 404.087   3
  -3   2  10 1557.11 276.617   2
  -3  -2 -10 2735.01 408.494   3
  -3   2   9 14762.1 753.748   2
  -3  -2  -9 16110.5 883.467   3
  -3   2   8 7713.08 531.308   2
  -3   2   7 7840.32 548.918   2
   3   2  -5 8165.47 465.173   1
   3   2  -4 101791. 1469.13   1
   3   2  -3 3495.01 273.438   1
   3   2  -2 1317.69 176.671   1
   3   2  -1 36979.4 723.116   1
   3   2   0 146357. 1363.67   1
   3  -2   0 144926. 1966.31   1
   3  -2  -1 35779.8 998.285   1
   3   2   1 36119.6 672.461   1
   3   2   2 482.390 113.081   1
   3  -2  -2 530.671 191.237   1
   3  -2  -3 4232.64 377.690   1
   3  -2  -4 91911.6 1686.97   1
   3  -2  -5 6074.42 480.215   1
   3  -2  -6 12275.1 691.079   1
   3  -2  -7 7078.07 560.077   1
   3  -2  -8 9385.57 658.372   1
   3  -2  -9 14041.8 836.343   1
   3  -2 -10 3282.12 461.771   1
   3  -2 -11 1164.38 343.607   1
   3  -2 -12 29988.9 1287.91   4
   3  -2 -13 3945.66 513.350   4
   3  -2 -14 35583.4 1503.17   4
   3  -2 -15 164.254 227.960   4
   3  -2 -16 5567.77 672.039   4
   3  -2 -17 1057.16 370.804   4
   3  -2 -18 4511.86 612.441   4
   3  -2 -19 990.582 314.182   4
   3  -2 -20 6077.47 669.718   4
   3  -2 -21 2181.63 415.216   4
   3  -2 -22 2696.18 422.743   4
   3  -2 -23 2238.08 355.771   4
   3  -2 -24 5011.02 431.505   4
  -3  -3 -24 2197.26 264.539   4
  -3  -3 -23 2533.92 323.841   4
  -3  -3 -22 86.3807 212.629   4
  -3  -3 -21 2457.78 413.954   4
   3   3 -17 12295.3 850.971   4
   3   3 -16 25948.8 1232.55   4
   3   3 -15 28499.5 1419.65   8
  -3  -3 -15 26537.0 1472.47   3
   3   3 -15 29450.5 1313.42   4
  -3  -3 -14 13830.0 1054.70   3
   3   3 -14 15585.3 944.301   4
   3   3 -13 2292.55 359.197   4
  -3  -3 -13 3494.84 551.859   3
  -3  -3 -12 11664.5 913.830   3
   3   3 -12 13047.0 828.053   4
  -3   3  11 4853.10 516.814   2
  -3  -3 -11 5977.86 648.822   3
  -3   3  10 12145.6 771.391   2
  -3   3   9 5660.41 543.497   2
  -3   3   8 26678.8 1098.47   2
  -3   3   7 6850.63 591.659   2
  -3   3   6 5773.13 535.128   2
   3  -3   1 16132.7 720.683   1
   3  -3   0 13805.4 657.698   1
   3  -3  -1 17237.7 743.647   1
   3  -3  -2 67487.6 1466.80   1
   3  -3  -3 12467.6 658.124   1
   3  -3  -4 10838.8 627.037   1
   3  -3  -5 11423.9 664.797   1
   3  -3  -6 7094.57 566.711   1
   3  -3  -7 7783.19 604.207   1
   3  -3  -8 28351.0 1165.66   1
   3  -3  -9 9669.45 729.282   1
   3  -3 -10 12880.4 863.422   1
   3  -3 -11 8740.49 696.586   4
   3  -3 -11 7019.82 695.546   1
   3  -3 -12 12452.2 862.887   4
   3  -3 -13 3209.99 493.253   4
   3  -3 -14 15644.3 1017.83   4
   3  -3 -15 27318.5 1374.79   4
   3  -3 -16 24601.9 1326.97   4
   3  -3 -17 9987.77 864.380   4
   3  -3 -18 4030.82 580.624   4
   3  -3 -19 552.154 358.720   4
   3  -3 -20 3419.87 507.247   4
   3  -3 -21 2506.94 425.103   4
   3  -3 -22 310.848 201.603   4
   3  -3 -23 2997.70 382.529   4
   3  -3 -24 2197.16 265.507   4
  -3  -4 -23 4993.92 417.875   4
   3  -4  22 6444.91 486.781   6
  -3  -4 -22 7148.75 562.390   4
  -3  -4 -21 4945.22 517.201   4
   3   4 -16 7722.50 742.637   8
  -3  -4 -14 16078.2 1188.91   3
  -3  -4 -13 48454.8 1937.78   3
  -3   4  11 824.700 268.573   2
  -3   4  10 2771.29 484.313   2
  -3   4   9 69.1132 194.336   2
  -3   4   8 6294.85 616.213   2
  -3   4   7 31748.1 1316.13   2
  -3   4   6 18670.8 1010.79   2
  -3   4   5 25101.4 1164.65   2
   3  -4   1 7160.26 526.391   1
   3  -4   0 17651.8 797.607   1
   3  -4  -1 7128.01 533.480   1
   3  -4  -2 7266.99 538.743   1
   3  -4  -3 144145. 2294.97   1
   3  -4  -4 56232.6 1472.03   1
   3  -4  -5 23527.9 1000.75   1
   3  -4  -6 18125.1 907.747   1
   3  -4  -7 34410.5 1283.15   1
   3  -4  -8 6620.01 623.771   1
   3  -4  -9 313.491 240.676   1
   3  -4 -10 3344.86 497.254   1
   3  -4 -10 5246.66 504.278   4
   3  -4 -11 390.394 252.188   1
   3  -4 -11 812.054 256.096   4
   3  -4 -12 41761.3 1573.08   4
   3  -4 -13 49316.2 1739.36   4
   3  -4 -14 14209.2 984.148   4
   3  -4 -15 5473.14 667.148   4
   3  -4 -16 7621.50 746.451   4
   3  -4 -17 8301.19 791.601   4
   3  -4 -18 1077.18 381.591   4
   3  -4 -19 332.022 241.242   4
   3  -4 -20 4000.65 519.425   4
   3  -4 -21 5324.94 551.956   4
   3  -4 -22 7708.37 576.843   4
   3  -4 -23 4822.92 420.519   4
   3  -5  22 621.326 151.022   6
  -3  -5 -22 474.255 168.004   4
   3  -5  21 904.600 209.395   6
  -3  -5 -21 587.683 203.707   4
   3  -5  20 2254.68 347.854   6
  -3  -5 -20 2436.79 392.020   4
  -3  -5 -13 2389.10 507.055   3
  -3   5  12 5382.88 663.098   2
   3   5 -11 11230.2 851.504   7
  -3   5  11 11113.7 896.653   2
  -3   5  10 4687.72 600.526   2
  -3   5   9 12983.8 958.230   2
  -3   5   8 6773.37 696.971   2
  -3   5   7 33622.5 1457.25   2
  -3   5   6 20322.5 1138.40   2
  -3   5   5 10630.5 849.685   2
  -3   5   4 43057.5 1632.61   2
  -3   5   3 18433.2 1077.18   2
   3  -5   2 20537.9 936.366   1
   3  -5   1 3672.54 419.327   1
   3  -5   0 1056.34 269.497   1
   3  -5  -1 5546.44 505.994   1
   3  -5  -2 17571.7 855.904   1
   3  -5  -3 18932.2 901.778   1
   3  -5  -4 40981.6 1342.30   1
   3  -5  -5 9539.77 676.734   1
   3  -5  -6 22020.1 1038.23   1
   3  -5  -7 35080.5 1359.90   1
   3  -5  -8 8048.30 697.063   1
   3  -5  -9 11528.8 857.007   1
   3  -5 -10 3444.23 446.091   4
   3  -5 -10 4391.07 556.344   1
   3  -5 -11 12351.4 847.080   4
   3  -5 -12 5816.38 598.423   4
   3  -5 -13 3914.48 519.381   4
   3  -5 -14 32592.6 1431.91   4
   3  -5 -15 1699.77 372.567   4
   3  -5 -16 17507.8 1077.03   4
   3  -5 -17 10699.2 856.589   4
   3  -5 -18 2278.03 411.640   4
   3  -5 -19 6962.37 633.577   4
   3  -5 -20 1485.76 329.880   4
  -3  -5  20 2240.82 314.242   6
   3  -5 -21 850.763 247.567   4
   3  -5 -22 471.493 178.600   4
   3  -6  21 1716.93 249.206   6
  -3  -6 -21 1853.02 261.152   4
  -3  -6 -20 3648.56 401.351   4
   3  -6  20 3448.84 377.772   6
   3  -6  19 937.334 259.600   6
  -3  -6 -19 431.906 243.138   4
   3  -6  18 1544.42 342.026   6
   3  -6  17 254.901 196.503   6
   3   6 -17-55.0961 263.825   8
   3  -6  16 4269.60 525.853   6
   3  -6  15 20925.5 1139.47   6
   3  -6  14 717.603 263.401   6
   3  -6  13 42649.0 1634.31   6
   3  -6  12 11587.9 874.935   6
   3   6 -12 11979.8 913.283   7
   3  -6  11 22295.1 1180.70   6
  -3   6  11 20646.5 1317.38   2
   3  -6  10 1889.02 374.551   6
  -3   6  10 1485.84 405.700   2
   3  -6   9 3027.66 463.120   6
  -3   6   9 3193.39 549.117   2
  -3   6   8 9362.71 865.568   2
   3  -6   8 9278.06 761.164   6
   3  -6   7 9738.80 750.735   6
  -3   6   7 9308.93 855.796   2
   3  -6   6 2964.55 419.817   6
  -3   6   6 3470.37 578.670   2
   3  -6   5 25517.1 1162.19   6
  -3   6   5 26018.0 1386.49   2
   3  -6   4 31560.0 1278.57   1
  -3   6   4 32639.4 1530.19   2
  -3   6   3 47995.8 1835.51   2
   3  -6   3 44075.8 1476.65   1
  -3   6   2 7389.61 760.051   2
   3  -6   2 7831.72 631.094   1
   3  -6   1 12426.7 781.434   1
  -3   6   1 13748.1 997.432   2
   3  -6   0 468.999 248.472   1
   3  -6  -1 12779.1 781.171   1
   3  -6  -2 7721.84 634.845   1
   3  -6  -3 42176.4 1416.16   1
   3  -6  -4 26176.0 1139.53   1
   3  -6  -5 27631.5 1234.55   6
   3  -6  -5 24760.8 1144.09   1
   3  -6  -6 5022.13 521.254   6
   3  -6  -6 3473.16 479.351   1
   3  -6  -7 8972.23 743.171   1
   3  -6  -8 9432.68 779.821   1
   3  -6  -9 3274.27 506.960   1
   3  -6 -10 686.047 293.691   1
  -3  -6  13 40091.6 1517.99   6
   3  -6 -13 41452.2 1522.14   4
  -3  -6  14 1874.27 352.255   6
   3  -6 -14 1119.31 355.620   4
  -3  -6  15 20247.2 1076.53   6
   3  -6 -15 20644.2 1097.05   4
  -3  -6  16 2765.07 461.337   6
   3  -6 -16 3115.98 455.074   4
   3  -6 -17 417.028 178.363   4
  -3  -6  17-4.48922 53.4891   6
   3  -6 -18 1151.30 313.393   4
  -3  -6  18 2077.09 302.661   6
   3  -6 -19 159.556 180.177   4
   3  -6 -20 4274.27 407.547   4
   3  -6 -21 2387.53 278.731   4
   3  -7  20 1782.75 225.521   6
  -3  -7 -20 1734.41 240.302   4
   3  -7  19 1148.58 242.483   6
  -3  -7 -19 1414.41 255.676   4
  -3  -7 -18 10165.7 654.692   4
   3  -7  18 11740.5 714.998   6
   3  -7  17 9735.21 696.478   6
   3   7 -17 8325.80 690.162   8
   3  -7  16 4022.35 487.808   6
   3  -7  15 351.837 230.054   6
   3  -7  14 9084.64 768.397   6
   3  -7  13 7527.47 704.687   6
   3   7 -12 1553.36 390.600   7
   3  -7  12 1157.55 353.367   6
   3  -7  11 11210.9 874.351   6
   3  -7  10 4078.91 557.913   6
  -3   7   9 16317.8 1211.58   2
   3  -7   9 17995.8 1079.76   6
  -3   7   8 14257.7 1150.97   2
   3  -7   8 14182.1 958.609   6
   3  -7   7 15700.7 1011.66   1
  -3   7   7 14678.2 1146.26   2
   3  -7   7 14901.6 987.848   6
  -3   7   6 19251.2 1290.95   2
   3  -7   6 18821.7 1086.34   6
   3  -7   6 18193.5 1075.22   1
  -3   7   5 5756.84 733.959   2
   3  -7   5 4988.36 588.068   1
   3  -7   5 5203.28 581.889   6
   3  -7   4 1178.11 321.799   6
  -3   7   4 782.430 402.878   2
   3  -7   4 1467.12 302.242   1
   3  -7   3 24249.2 1194.80   6
  -3   7   3 26014.9 1446.49   2
   3  -7   3 26060.8 1201.67   1
   3  -7   2 9204.70 720.003   1
   3  -7   2 8142.13 692.339   6
  -3   7   2 8880.63 898.286   2
   3  -7   1 49991.4 1687.87   6
  -3   7   1 52001.7 2025.34   2
   3  -7   1 52240.6 1625.06   1
   3  -7   0 63.1959 172.977   6
   3  -7   0-249.035 273.556   1
   3  -7  -1 47424.3 1656.29   6
  -3   7  -1 52413.4 2026.40   2
   3  -7  -1 52580.0 1625.19   1
   3  -7  -2 7237.86 681.811   6
   3  -7  -2 7156.58 645.767   1
  -3   7  -2 6913.10 767.591   2
   3  -7  -3 24290.5 1226.24   6
   3  -7  -3 24471.3 1126.42   1
  -3   7  -3 24164.7 1370.74   2
  -3   7  -4 845.650 312.692   2
   3  -7  -4 822.580 308.578   6
   3  -7  -5 5525.77 614.076   6
  -3   7  -5 3473.84 536.408   2
   3  -7  -6 18470.7 1119.82   6
  -3   7  -6 19067.7 1201.30   2
  -3  -7  13 9695.45 728.920   6
  -3  -7  14 7643.77 665.838   6
  -3  -7  15 462.592 196.418   6
   3  -8  18 693.632 210.814   6
   3  -8  17 123.836 175.655   6
  -3  -8 -17 115.823 163.446   4
   3   8 -17 187.500 183.812   8
   3  -8  16 703.846 237.502   6
  -3  -8 -16 1662.39 239.669   4
   3  -8  15 5.68996 210.783   6
   3  -8  14 535.755 255.454   6
   3   8 -13 5962.35 611.398   7
   3  -8  13 7913.43 705.501   6
   3   8 -12 1251.76 393.651   7
   3  -8  12 1411.88 323.454   6
   3  -8  11 6121.74 669.780   6
   3  -8  10 642.688 270.555   6
   3  -8   9 2648.40 467.194   6
   3  -8   8-41.1579 261.152   6
   3  -8   7 423.187 201.439   6
   3  -8   6 6779.56 711.056   6
   3  -8   5 20177.0 1161.18   6
   3  -8   4 17894.3 1093.46   6
  -3   8   4 18580.7 1288.17   2
   3  -8   3 14269.1 970.579   6
  -3   8   3 13736.3 1147.60   2
   3  -8   2 381.128 276.960   6
  -3   8   2 1031.55 352.331   2
   3  -8   1 4986.77 603.380   6
  -3   8   1 5366.45 715.251   2
   3  -8   0 1095.09 362.949   6
  -3   8   0 1091.11 419.974   2
   3  -8  -1 4334.94 569.777   6
  -3   8  -1 3940.92 656.459   2
   3  -8  -2 421.572 265.056   6
  -3   8  -2 165.969 278.921   2
   3  -8  -3 12737.4 955.875   6
  -3   8  -3 12644.2 1046.66   2
  -3   8  -4 19371.8 1286.26   2
   3  -8  -4 19175.9 1158.57   6
   3  -8  -5 17856.1 1124.03   6
   3  -9  16 10056.4 558.669   6
   3   9 -16 7566.64 529.108   8
   3  -9  15 547.872 211.479   6
   3  -9  14 2306.40 351.937   6
   3  -9  13 1119.56 291.618   6
   3  -9  12 1252.62 306.737   6
   3   9 -12 1146.45 292.314   7
   3   9 -11 1299.75 324.397   7
   3  -9  11 1606.67 358.997   6
   3  -9  10 6140.99 622.997   6
   3  -9   9 1094.42 360.867   6
   3  -9   8 4960.42 597.192   6
   3  -9   7 8235.70 751.146   6
   3  -9   6 4759.80 607.179   6
   3  -9   5 18176.2 1123.09   6
   3  -9   4 484.642 266.866   6
   3  -9   3 11603.0 898.633   6
   3  -9   2 15840.2 1064.92   6
   3  -9   1 12697.0 965.190   6
   3  -9   0 18263.2 1142.91   6
   3  -9  -1 12752.8 967.171   6
   3  -9  -2 15178.9 1051.34   6
   3  -9  -3 9818.38 862.730   6
   3  -9  -4 746.465 320.534   6
   3 -10  14 800.380 188.276   6
   3 -10  13 3204.55 364.728   6
   3 -10  12 3381.76 395.226   6
   3  10 -12 4765.78 411.849   7
   3  10 -11 2854.22 412.617   7
   3 -10  11 3015.89 398.328   6
   3 -10  10 30.3800 189.530   6
   3  10 -10-186.963 220.145   7
   3 -10   9 5970.40 582.682   6
   3 -10   8 390.674 238.205   6
   3 -10   7 211.768 225.429   6
   3 -10   6 2471.62 428.557   6
   3 -10   5 21041.9 1146.45   6
   3 -10   4 5746.44 635.878   6
   3 -10   3 4364.12 588.075   6
   3 -10   2 157.592 230.930   6
   3 -10   1 2942.76 462.954   6
   3 -10   0 236.210 231.817   6
   3 -10  -1 2826.17 478.979   6
   3 -10  -2 143.227 250.757   6
   3 -10  -3 5947.24 683.236   6
   3 -11  11 221.653 153.069   6
   3  11 -10 2790.86 329.179   7
   3 -11  10 2826.42 315.282   6
   3  11  -9 506.614 189.181   7
   3 -11   9 565.631 195.695   6
   3 -11   8 2746.94 352.531   6
   3  11  -8 3438.72 433.642   7
   3 -11   7 1100.35 269.581   6
   3  11  -7 1274.53 304.784   7
   3 -11   6 10281.1 700.231   6
   3 -11   5 1110.06 304.994   6
   3 -11   4 3077.57 440.858   6
   3 -11   3 5382.78 565.166   6
   3 -11   2 8181.30 685.754   6
   3 -11   1 2323.41 404.061   6
   3 -11   0 5464.62 574.316   6
   3 -11  -1 2043.69 392.425   6
   3  12  -7 1005.54 172.800   7
   3  12  -6 883.076 213.415   7
   3 -12   6 658.174 188.036   6
   3 -12   5 18780.8 748.578   6
   3  12  -5 21002.7 882.162   7
   3  12  -4 1066.32 247.680   7
   3 -12   4 1313.05 229.033   6
   3 -12   3 1785.54 287.619   6
   3  12  -3 2241.35 327.734   7
   3  12  -2 1853.83 305.145   7
   3  12  -1 450.290 200.105   7
   3  12   0 353.428 192.805   7
   3  12   1 1102.09 236.350   7
   3  12   2 1778.05 290.998   7
   4   0   0 10112.1 558.167   1
   4   0  -1 18591.7 738.484   1
   4   0   1 18823.7 746.447   1
   4   0  -2 22046.4 820.435   1
   4   0   2 22474.8 825.058   1
   4   0  -3 5525.43 443.491   1
   4   0  -4 477.386 195.771   1
   4   0  -5 519.453 217.405   1
   4   0  -6-30.3542 166.459   1
   4   0  -7 22.6409 186.102   1
   4   0  -8 15822.8 859.692   1
   4   0  -9 4922.24 527.707   1
   4   0 -10 1783.13 376.069   1
   4   0 -10 1242.40 307.761   4
   4   0 -11 3521.13 468.860   4
   4   0 -11 3412.29 508.860   8
   4   0 -12 13513.2 922.392   4
   4   0 -12 15236.4 1031.93   8
   4   0 -13 8173.37 741.935   4
   4   0 -13 7797.98 786.703   8
   4   0 -14 4100.68 559.953   4
   4   0 -14 3759.18 576.205   8
   4   0 -15 2330.97 451.783   4
   4   0 -16 1109.62 336.820   4
   4   0 -17 1054.02 332.636   4
   4   0 -18 576.025 299.978   4
   4   0 -19-663.496 313.405   4
   4   0 -20 598.105 266.969   4
  -4   0 -21 6684.13 538.157   4
   4   0 -21 7683.09 657.465   4
   4   0 -22 1183.34 278.047   4
   4   0 -23 4786.12 427.576   4
   4   1 -23 1401.57 250.291   4
   4   1 -22 1504.79 263.454   4
  -4  -1 -22 1323.87 278.053   4
  -4  -1 -21 7251.38 579.636   4
   4   1 -21 7243.19 619.312   4
   4   1 -20 2967.26 474.525   4
   4   1 -19 3073.37 494.144   4
   4   1 -18 2553.60 436.400   4
   4   1 -17 36150.4 1569.01   4
   4   1 -16 12372.2 923.461   8
   4   1 -16 12076.5 935.984   4
   4   1 -15 20485.5 1191.44   4
   4   1 -15 19439.2 1205.31   8
   4   1 -14 6334.02 675.781   8
   4   1 -14 5195.70 611.993   4
  -4  -1 -13 6984.50 733.101   3
   4   1 -13 7451.62 704.822   4
   4   1 -13 7100.31 736.009   8
   4   1 -12 12116.3 854.854   4
  -4  -1 -12 11976.8 902.543   3
   4   1 -12 12727.7 955.985   8
   4   1 -11 9357.51 805.131   8
  -4  -1 -11 8501.63 739.059   3
   4   1 -11 9690.76 764.753   4
   4   1 -10 3796.77 484.625   4
   4   1 -10 3988.91 550.945   8
  -4  -1 -10 3548.70 464.037   3
  -4  -1  -9 7839.73 636.615   3
  -4  -1  -8 18087.0 880.082   3
   4   1  -8 16238.9 856.793   1
   4   1  -7 7963.52 581.617   1
  -4  -1  -7 7244.50 531.345   3
  -4  -1  -6 21690.3 825.778   3
   4   1  -6 21455.2 881.564   1
   4   1  -5 16018.6 739.422   1
  -4  -1  -5 13916.2 629.125   3
   4   1  -4 15873.6 702.076   1
  -4  -1  -4 16145.4 619.123   3
   4   1  -3 26289.9 867.422   1
  -4  -1  -3 26959.6 719.527   3
   4  -1   2 108177. 1898.64   1
   4   1  -2 109974. 1679.34   1
   4   1  -1 18203.3 681.463   1
   4  -1   1 19167.4 799.926   1
   4  -1   0 119.092 171.475   1
   4   1   0 275.723 131.648   1
   4  -1  -1 16593.1 760.986   1
   4   1   1 18001.9 673.989   1
   4   1   2 112281. 1663.68   1
   4  -1  -2 108154. 1896.95   1
   4   1   3 34729.3 958.230   1
   4  -1  -3 33016.3 1087.41   1
   4  -1  -4 17366.3 811.634   1
   4  -1  -5 12005.0 708.080   1
   4  -1  -6 21342.5 963.679   1
   4  -1  -7 10345.6 717.126   1
   4  -1  -8 16278.4 923.541   1
   4  -1  -9 7694.13 666.456   1
   4  -1 -10 3712.11 477.467   4
   4  -1 -10 3179.21 478.037   1
   4  -1 -11 8699.20 742.655   4
   4  -1 -11 7972.98 758.425   8
   4  -1 -12 12494.6 909.578   4
   4  -1 -13 9644.91 815.850   4
   4  -1 -14 6015.33 680.085   4
   4  -1 -15 16808.7 1094.73   4
   4  -1 -16 11842.4 931.643   4
   4  -1 -17 35903.4 1596.04   4
   4  -1 -18 2448.66 464.598   4
   4  -1 -19 1704.55 452.265   4
   4  -1 -20 3030.87 479.296   4
   4  -1 -21 7533.42 658.881   4
   4  -1 -22 1558.81 319.000   4
   4  -1 -23 2337.27 313.370   4
  -4  -2 -23 2172.43 260.908   4
  -4  -2 -22 4162.15 400.934   4
   4   2 -22 3184.35 368.461   4
   4   2 -21 2923.71 400.720   4
   4   2 -20 370.921 221.270   4
   4   2 -19-101.616 218.242   4
   4   2 -18 12357.9 876.876   4
   4   2 -17 5139.48 597.308   4
   4   2 -17 5118.58 625.584   8
   4   2 -16 14254.8 988.502   4
   4   2 -16 15764.0 1052.63   8
   4   2 -15 1307.79 353.606   4
   4   2 -15 1048.92 319.267   8
  -4  -2 -14 22699.4 1347.95   3
   4   2 -14 20955.7 1189.45   4
   4   2 -14 23353.1 1330.46   8
  -4  -2 -13 31125.5 1534.07   3
   4   2 -13 32965.9 1443.83   4
   4   2 -13 35406.3 1627.99   8
  -4  -2 -12 12425.2 931.349   3
   4   2 -12 12955.9 992.495   8
   4   2 -12 12448.8 894.290   4
  -4  -2 -11 5791.02 619.367   3
   4   2 -11 6725.22 639.314   4
   4   2 -11 7063.78 737.783   8
   4   2 -10 7067.53 623.981   4
  -4  -2 -10 5799.89 606.019   3
  -4  -2  -9 3956.21 480.378   3
  -4   2   8 25965.5 1095.62   2
  -4  -2  -8 25374.0 1095.41   3
  -4  -2  -7 10742.7 682.398   3
  -4  -2  -6 12837.8 696.012   3
   4   2  -6 12072.4 644.827   1
   4   2  -5 17302.6 729.448   1
  -4  -2  -5 18461.1 774.674   3
   4   2  -4 35504.8 996.534   1
   4   2  -3 59766.6 1220.67   1
   4  -2   2 84283.4 1780.15   1
   4   2  -2 87141.6 1398.36   1
   4   2  -1 19885.7 657.861   1
   4  -2   1 17799.6 824.901   1
   4  -2   0 9281.04 607.838   1
   4   2   0 8493.12 421.091   1
   4  -2  -1 18516.5 845.996   1
   4   2   1 19429.5 615.587   1
   4   2   2 89604.9 1330.33   1
   4  -2  -2 83287.2 1767.73   1
   4   2   3 54083.2 1054.67   1
   4  -2  -3 54754.1 1463.18   1
   4   2   4 35298.6 891.664   1
   4  -2  -4 33990.8 1186.21   1
   4  -2  -5 15343.2 830.817   1
   4  -2  -6 10877.0 728.148   1
   4  -2  -7 12262.9 799.117   1
   4  -2  -8 28821.4 1254.16   1
   4  -2  -9 3329.44 489.407   1
   4  -2 -10 5619.00 575.854   4
   4  -2 -10 5759.14 628.441   1
   4  -2 -11 4971.91 628.319   1
   4  -2 -11 5178.74 578.041   4
   4  -2 -12 13748.5 947.817   4
   4  -2 -13 32695.5 1465.35   4
   4  -2 -14 23884.4 1286.48   4
   4  -2 -15 874.241 372.254   4
   4  -2 -16 11183.0 927.489   4
   4  -2 -17 5259.25 655.897   4
   4  -2 -18 10407.0 894.511   4
   4  -2 -19 123.037 257.575   4
   4  -2 -20 207.256 220.294   4
   4  -2 -21 3215.85 438.200   4
   4  -2 -22 3792.95 446.831   4
   4  -2 -23 1511.53 281.362   4
  -4  -3 -23 1217.11 193.575   4
  -4  -3 -22 5240.23 438.365   4
   4   3 -19 1181.44 318.687   4
   4   3 -18 6089.19 602.740   4
   4   3 -17 3592.64 492.377   4
   4   3 -17 3316.99 520.705   8
   4   3 -16 1277.35 331.048   8
   4   3 -16 2417.77 417.860   4
   4   3 -15 6661.54 675.662   4
   4   3 -15 7579.23 766.240   8
  -4  -3 -14 7441.05 826.809   3
   4   3 -14 7651.95 806.401   8
   4   3 -14 8014.91 733.771   4
   4   3 -13 2131.41 360.916   4
  -4  -3 -13 1559.52 447.363   3
   4   3 -13 1730.01 462.647   8
  -4  -3 -12 19455.4 1203.56   3
   4   3 -12 20149.9 1099.99   4
  -4  -3 -11 18728.6 1137.73   3
   4   3 -11 18313.8 1037.68   4
   4   3 -11 18703.9 1063.79   7
   4   3 -10 11411.5 836.383   7
  -4  -3 -10 9832.34 812.363   3
   4   3 -10 11121.4 826.797   4
  -4   3   9 6756.21 617.242   2
   4   3  -9 7122.35 661.014   7
  -4  -3  -9 8598.49 723.644   3
   4   3  -9 8313.03 679.101   4
  -4   3   8 30374.7 1293.19   2
  -4   3   7 259.191 178.300   2
   4  -3   2 91913.2 1958.14   1
   4  -3   1 33014.8 1163.92   1
   4  -3   0 16737.2 844.879   1
   4  -3  -1 31393.9 1149.75   1
   4  -3  -2 87485.5 1919.76   1
   4  -3  -3 2732.07 412.602   1
   4  -3  -4 21844.4 1009.74   1
   4  -3  -5 3128.27 430.680   1
   4  -3  -6 3905.96 493.369   1
   4  -3  -7 1469.07 364.270   1
   4  -3  -8 29061.8 1323.49   1
   4  -3  -9 6996.12 631.323   4
   4  -3  -9 6822.03 685.549   1
   4  -3 -10 10068.0 769.871   4
   4  -3 -10 9395.48 815.001   1
   4  -3 -11 18455.0 1167.85   1
   4  -3 -11 17854.3 1052.71   4
   4  -3 -12 18830.3 1100.97   4
   4  -3 -13 1676.92 387.551   4
   4  -3 -14 7613.63 749.401   4
   4  -3 -15 6841.11 724.754   4
   4  -3 -16 2227.07 458.383   4
   4  -3 -17 3354.78 516.384   4
   4  -3 -18 6127.65 661.044   4
   4  -3 -19 2351.36 436.137   4
   4  -3 -20 1805.23 363.885   4
   4  -3 -21 10855.7 742.497   4
   4  -3 -22 4066.32 431.663   4
   4  -3 -23 1694.39 259.772   4
  -4  -4 -22 117.613 148.375   4
  -4  -4 -21 3163.61 384.267   4
   4   4 -17 2728.26 478.071   8
   4   4 -16 6226.15 682.008   8
   4   4 -15 12759.8 1002.28   8
   4   4 -14 7604.08 816.146   8
  -4  -4 -13 10686.7 942.492   3
  -4  -4 -12 12789.6 1037.25   3
   4   4 -12 14656.1 958.604   7
  -4  -4 -11 43879.5 1812.19   3
   4   4 -11 42485.2 1655.88   7
  -4   4  10 33910.5 1470.78   2
  -4  -4 -10 31371.7 1499.33   3
   4   4 -10 31860.8 1321.83   4
   4   4 -10 32975.0 1474.03   7
  -4   4   9 30114.2 1395.34   2
   4   4  -9 30002.1 1257.57   4
   4   4  -9 30397.2 1406.58   7
  -4   4   8 17936.0 1082.83   2
   4   4  -8 19564.8 1104.78   7
  -4   4   7 6674.13 694.236   2
   4   4  -7 7535.81 692.768   7
  -4   4   6 22632.9 1210.48   2
   4   4  -6 24126.0 1206.57   7
   4  -4   3 49888.4 1564.94   1
   4  -4   2 23188.4 1058.20   1
   4  -4   1 65785.2 1738.44   1
   4  -4   0 25527.4 1108.02   1
   4  -4  -1 63438.0 1710.26   1
   4  -4  -2 21100.8 1005.42   1
   4  -4  -3 46579.5 1498.70   1
   4  -4  -4 9193.20 716.727   1
   4  -4  -5 1598.88 387.208   1
   4  -4  -6 19750.7 1073.94   1
   4  -4  -7 7861.66 711.114   1
   4  -4  -8 19221.8 1121.76   1
   4  -4  -8 18744.0 998.349   4
   4  -4  -9 28200.2 1270.14   4
   4  -4  -9 30389.1 1424.73   1
   4  -4 -10 33764.4 1546.27   1
   4  -4 -10 31682.1 1355.91   4
   4  -4 -11 41406.3 1600.03   4
   4  -4 -11 42927.2 1770.23   1
   4  -4 -12 11470.3 868.334   4
   4  -4 -13 10036.8 830.351   4
   4  -4 -14 7417.81 743.127   4
   4  -4 -15 13043.5 967.116   4
   4  -4 -16 5093.72 636.595   4
   4  -4 -17 1837.01 390.410   4
   4  -4 -18 10927.8 840.684   4
   4  -4 -19 4310.51 524.370   4
   4  -4 -20 1876.94 354.867   4
   4  -4 -21 2691.19 377.981   4
   4  -4 -22 31.7788 157.579   4
  -4  -5 -21 4715.28 402.636   4
   4  -5  18 744.596 220.986   6
   4   5 -18 1287.16 276.904   8
   4   5 -17-11.2084 295.085   8
   4  -5  17 369.625 200.502   6
   4  -5  16 509.094 231.578   6
   4   5 -16 651.103 254.277   8
   4  -5  15 18948.6 1007.23   6
   4   5 -15 19401.6 1237.49   8
   4  -5  14 9287.01 734.957   6
   4  -5  13 18002.7 1010.82   6
   4  -5  12 6942.07 638.736   6
   4   5 -12 7561.81 718.299   7
   4   5 -11 2689.47 485.504   7
  -4   5  10 8663.70 799.030   2
   4   5 -10 7637.65 751.102   7
   4   5  -9 502.440 305.441   7
  -4   5   9 555.018 315.812   2
  -4   5   8 2249.13 493.244   2
   4   5  -8 3331.63 503.435   7
  -4   5   7 2096.55 429.297   2
  -4   5   6 2109.45 483.045   2
  -4   5   5 36165.4 1639.64   2
  -4   5   4 21058.2 1279.16   2
   4  -5   4 20918.1 1124.46   1
   4  -5   3 11224.0 815.510   1
   4  -5   2 3713.70 483.042   1
   4  -5   1 1591.27 357.098   1
   4  -5   0 6.04534 216.355   1
   4  -5  -1 1907.84 398.153   1
   4  -5  -2 2578.28 416.044   1
   4  -5  -3 9396.75 730.376   1
   4  -5  -4 21979.9 1101.67   1
   4  -5  -5 33875.2 1419.56   1
   4  -5  -6 2992.36 471.700   1
   4  -5  -7 2275.16 413.021   1
   4  -5  -8 2906.46 509.601   1
   4  -5  -9 416.046 272.973   1
   4  -5 -10 9022.68 857.641   1
   4  -5 -10 8725.74 704.205   4
   4  -5 -11 4123.77 511.246   4
   4  -5 -11 3274.45 564.358   1
   4  -5 -12 6110.35 640.758   4
   4  -5 -13 19521.9 1095.60   4
   4  -5 -14 9404.54 798.481   4
   4  -5 -15 19864.2 1104.45   4
   4  -5 -16 911.449 330.390   4
   4  -5 -17 598.667 253.186   4
   4  -5 -18 1352.75 308.500   4
   4  -5 -19 2304.56 348.452   4
   4  -5 -20 7755.97 559.029   4
   4  -5 -21 5081.51 409.602   4
  -4  -6 -20 1779.96 262.008   4
   4  -6  18 5896.24 475.575   6
   4   6 -18 6433.60 562.729   8
   4  -6  17 4184.09 448.624   6
   4   6 -17 5084.01 527.479   8
   4  -6  16 1765.84 333.098   6
   4   6 -16 982.743 325.213   8
   4  -6  15 5576.17 567.317   6
   4   6 -15 6458.14 729.721   8
   4  -6  14 9372.86 727.671   6
   4  -6  13 1386.32 354.251   6
   4   6 -13 1499.69 355.799   7
   4  -6  12 518.853 272.238   6
   4   6 -12 635.981 271.283   7
   4  -6  11 13309.6 871.961   6
   4   6 -11 13078.8 963.189   7
   4  -6  10 8619.79 707.699   6
   4   6 -10 8551.73 818.566   7
  -4   6   9 20618.8 1325.12   2
   4  -6   9 22305.1 1109.89   6
   4   6  -9 21400.8 1293.47   7
  -4   6   8 16996.8 1197.83   2
   4  -6   8 17224.2 989.158   6
  -4   6   7 23547.5 1415.12   2
  -4   6   6 18968.3 1265.65   2
   4  -6   6 19912.8 1161.26   1
  -4   6   5 39674.9 1826.38   2
   4  -6   5 41023.5 1634.23   1
   4  -6   4 3043.67 488.406   1
  -4   6   4 2356.25 523.999   2
   4  -6   3 3857.28 520.052   1
  -4   6   3 3674.77 597.095   2
   4  -6   2 21662.5 1150.87   1
  -4   6   2 20582.8 1308.40   2
   4  -6   1 29985.1 1331.11   1
   4  -6   0 177.803 244.402   1
   4  -6  -1 28118.0 1281.47   1
   4  -6  -2 19201.3 1066.57   1
   4  -6  -3 3855.00 524.551   1
   4  -6  -4 2546.80 429.718   1
   4  -6  -5 38429.6 1560.30   1
   4  -6  -6 17478.7 1092.12   1
   4  -6  -7 24987.4 1308.66   1
   4  -6  -8 15818.0 1076.31   1
   4  -6  -9 18986.4 1199.55   1
   4  -6 -14 8652.66 683.114   4
   4  -6 -15 5528.16 576.731   4
   4  -6 -16 1425.23 266.821   4
   4  -6 -17 5264.02 497.758   4
   4  -6 -18 7414.97 549.489   4
   4  -6 -19 2114.31 283.768   4
  -4  -7 -19 332.847 165.345   4
  -4  -7 -18 2474.58 308.105   4
   4  -7  17 1231.02 228.451   6
   4   7 -17 1425.54 267.335   8
   4  -7  16 850.960 228.420   6
   4   7 -16 1356.85 332.846   8
   4  -7  15 21940.7 993.211   6
   4   7 -15 22025.4 1195.62   8
   4  -7  14 7851.52 644.610   6
   4  -7  13 1204.32 300.535   6
   4   7 -13 761.531 319.858   7
   4  -7  12 9192.39 721.008   6
   4   7 -12 9674.00 809.335   7
   4  -7  11 2309.36 417.844   6
   4   7 -11 2645.56 474.212   7
   4  -7  10 658.436 284.831   6
   4   7 -10 830.284 332.064   7
   4   7  -9 1.79789 271.280   7
   4  -7   9 205.707 227.195   6
   4  -7   8 1917.18 403.807   6
   4  -7   7 11839.6 849.859   6
   4  -7   6 4452.64 555.131   6
   4  -7   6 3484.70 574.716   1
   4  -7   5 49689.5 1683.41   6
  -4   7   5 49963.9 2116.79   2
   4  -7   5 47291.9 1822.69   1
   4  -7   4 19878.9 1056.96   6
  -4   7   4 22270.2 1399.58   2
   4  -7   3 8748.43 787.613   1
   4  -7   3 7684.70 681.892   6
  -4   7   3 7626.41 851.537   2
   4  -7   2 3116.19 490.084   6
   4  -7   2 3370.38 477.409   1
   4  -7   1 5673.46 632.101   1
   4  -7   1 6885.36 667.651   6
  -4   7   1 7170.48 847.906   2
   4  -7   0 5543.62 578.727   6
  -4   7   0 6063.17 809.710   2
   4  -7   0 5949.05 606.688   1
   4  -7  -1 5181.73 569.263   6
  -4   7  -1 6219.01 794.046   2
   4  -7  -1 4731.39 574.566   1
   4  -7  -2 4514.40 562.076   6
   4  -7  -2 6321.42 693.879   1
  -4   7  -2 4519.87 666.852   2
   4  -7  -3 10143.1 815.471   6
   4  -7  -3 9221.59 783.703   1
  -4   7  -3 9508.83 963.724   2
   4  -7  -4 16602.9 1020.23   6
   4  -7  -4 15804.1 1071.45   1
   4  -7  -5 41983.4 1709.99   1
  -4  -8 -16 3519.43 310.507   4
   4   8 -16 3451.23 423.417   8
   4  -8  15 3941.45 387.611   6
   4   8 -15 4950.85 540.956   8
   4  -8  14 6867.13 538.902   6
   4  -8  13 2844.34 387.843   6
   4   8 -13 2066.10 360.102   7
   4  -8  12 579.092 201.479   6
   4   8 -12 310.959 274.320   7
   4   8 -11 878.323 292.698   7
   4  -8  11 825.722 233.870   6
   4   8 -10 1909.54 422.428   7
   4  -8  10 1617.62 357.980   6
   4  -8   9 7801.85 675.312   6
   4   8  -9 6755.38 738.349   7
   4  -8   8 7754.03 683.058   6
   4   8  -8 6122.49 728.972   7
   4  -8   7 3671.80 505.391   6
   4  -8   6 1136.33 326.065   6
   4  -8   5 50575.2 1739.68   6
   4  -8   4 9481.41 795.299   6
   4  -8   3 929.401 306.877   6
   4  -8   2 15179.4 971.014   6
   4  -8   1 14742.3 972.991   6
   4  -8   0-133.398 275.443   6
   4  -8  -1 16922.6 1042.41   6
   4  -8  -2 15741.6 1013.80   6
   4  -8  -3 46.6501 292.168   6
   4   9 -15 855.889 216.142   8
   4   9 -14 4537.19 466.554   8
   4  -9  13 530.209 166.080   6
   4  -9  12 2039.11 313.264   6
   4   9 -12 1477.43 307.488   7
   4  -9  11 2377.16 352.622   6
   4   9 -11 2424.24 412.718   7
   4   9 -10 2266.00 419.852   7
   4  -9  10 2643.90 374.584   6
   4   9  -9 316.620 295.774   7
   4  -9   9 231.061 198.270   6
   4   9  -8 193.721 248.500   7
   4  -9   8 8.24664 152.571   6
   4   9  -7 2514.75 500.654   7
   4  -9   7 2564.64 404.067   6
   4  -9   6 10510.5 797.092   6
   4  -9   5 1319.35 328.200   6
   4  -9   4 16998.7 1014.47   6
   4  -9   3 6757.11 673.152   6
   4  -9   2 935.355 251.215   6
   4  -9   1 5708.13 610.571   6
   4  -9   0-62.0975 227.964   6
   4  -9  -1 5518.50 618.303   6
   4  -9  -2 636.674 277.039   6
   4   9   4 16239.1 1032.09   7
   4   9   5 1398.77 306.788   7
   4  10 -13 1539.42 253.304   8
   4 -10  11 336.191 147.639   6
   4  10 -11-131.818 214.075   7
   4 -10  10 1320.34 209.878   6
   4  10 -10 57.4401 208.697   7
   4  10  -9 1909.44 342.605   7
   4 -10   9 2122.16 273.907   6
   4  10  -8 963.846 296.217   7
   4 -10   8 1294.58 268.119   6
   4 -10   7 6886.00 565.064   6
   4  10  -7 8007.89 735.814   7
   4  10  -6 2153.37 405.699   7
   4 -10   6 1634.80 320.571   6
   4 -10   5 2305.49 387.748   6
   4  10  -5 3026.04 473.562   7
   4  10  -4 699.597 303.742   7
   4 -10   4 582.005 246.992   6
   4 -10   3 3362.91 460.965   6
   4 -10   2 421.435 282.269   6
   4 -10   1 3659.16 487.861   6
   4 -10   0 18.5077 276.282   6
   4 -10  -1 3783.71 494.959   6
   4  10   2 339.127 210.512   7
   4  10   3 2989.88 460.631   7
   4  10   4 1037.58 306.686   7
   4  11  -9 464.136 145.377   7
   4  11  -8 1763.95 281.556   7
   4  11  -7 1168.82 238.849   7
   4 -11   6 2783.47 310.020   6
   4  11  -6 3774.50 434.985   7
   4  11  -5 967.733 288.037   7
   4 -11   5 1482.17 221.618   6
   4 -11   4 11108.2 644.468   6
   4  11  -4 12743.7 813.734   7
   4  11  -3 2710.91 426.781   7
   4 -11   3 1911.63 307.266   6
   4  11  -2 2245.18 393.370   7
   4 -11   2 1492.06 261.561   6
   4  11  -1 925.562 303.915   7
   4  11   0-420.621 262.326   7
   4  11   1 372.272 257.192   7
   4  11   2 1813.57 311.592   7
   4  11   3 2759.13 366.644   7
   5   0   0-11.7739 165.018   1
   5   0   1 10109.0 642.676   1
   5   0  -1 9658.84 629.341   1
   5   0  -2 616.333 225.803   1
   5   0   2 532.884 200.083   1
   5   0  -3 50291.0 1446.10   1
   5   0   3 46947.3 1370.41   1
   5   0  -4 12879.4 766.381   1
   5   0   4 11883.2 718.570   1
   5   0  -5 8849.53 664.102   1
   5   0  -6 64800.9 1799.84   1
   5   0  -7 16005.6 1034.35   8
   5   0  -7 13519.8 864.314   5
   5   0  -7 14845.6 923.484   4
   5   0  -7 14931.6 901.041   1
   5   0  -8 295.751 253.612   4
   5   0  -8 534.921 267.315   8
   5   0  -8 142.502 196.023   1
   5   0  -8 473.558 184.522   5
   5   0  -9 4570.00 515.608   5
   5   0  -9 5372.69 636.810   8
   5   0  -9 4038.29 516.174   4
   5   0  -9 3486.38 504.372   1
   5   0 -10 281.872 295.870   1
   5   0 -10 960.544 305.780   4
   5   0 -10 477.913 253.040   8
   5   0 -11 693.559 311.754   4
   5   0 -11 1876.99 384.822   5
   5   0 -11 1364.96 375.855   8
   5   0 -12 14150.4 1069.43   8
   5   0 -12 13209.6 970.647   4
   5   0 -13 7142.92 768.374   8
   5   0 -13 6406.74 714.593   4
   5   0 -14 267.457 236.095   4
   5   0 -15 21124.4 1249.33   4
   5   0 -16 21224.0 1238.73   4
   5   0 -17 98.1081 229.362   4
   5   0 -18 13397.5 942.672   4
   5   0 -19-61.8447 279.778   4
   5   0 -20 2910.92 412.167   4
   5   0 -21 363.583 215.230   4
   5   0 -22 5547.19 457.143   4
   5   1 -22 1945.21 271.775   4
   5   1 -21-188.717 203.854   4
  -5  -1 -21 59.7064 164.972   4
   5   1 -20 1104.42 274.802   4
   5   1 -19 2559.84 407.299   4
   5   1 -18 178.590 224.441   4
   5   1 -17 18479.0 1111.76   4
   5   1 -16 14301.9 1010.42   4
   5   1 -15 15277.1 1097.40   8
   5   1 -15 15521.1 1073.81   4
   5   1 -14 10119.0 858.006   4
   5   1 -14 9568.92 881.841   8
   5   1 -13 14209.1 1116.94   8
   5   1 -13 15771.0 1072.42   4
   5   1 -12 6486.21 745.163   8
   5   1 -12 7448.21 736.572   4
   5   1 -11 5286.20 572.878   5
   5   1 -11 6405.81 734.045   8
   5   1 -11 5258.94 609.958   4
   5   1 -10 914.200 272.486   4
   5   1 -10 892.140 336.587   8
   5   1  -9 16581.1 1108.50   8
   5   1  -9 14816.6 970.771   4
   5   1  -8 2754.67 415.371   1
   5   1  -8 3066.82 504.834   8
   5   1  -8 3555.20 490.324   4
   5   1  -7 10048.6 714.756   1
   5   1  -7 11004.5 867.061   8
   5   1  -7 10388.5 783.458   4
   5   1  -7 11380.1 821.107   7
   5   1  -6 7740.73 656.108   4
   5   1  -6 6315.24 653.759   8
   5   1  -6 7011.31 585.494   1
   5   1  -5 4604.38 485.097   1
   5   1  -4 38452.6 1243.83   1
   5  -1   4 34704.0 1279.84   1
   5   1  -3 23809.7 950.973   1
   5  -1   3 21921.1 1002.22   1
   5   1  -2 43877.8 1249.97   1
   5  -1   2 40535.3 1350.41   1
   5  -1   1 51365.0 1496.28   1
   5   1  -1 51714.4 1333.39   1
   5   1   0 574.121 165.257   1
   5  -1   0 639.417 246.771   1
   5  -1  -1 54466.2 1545.40   1
   5   1   1 53330.1 1332.82   1
   5   1   2 43527.2 1210.53   1
   5  -1  -2 41746.5 1372.52   1
   5   1   3 20877.9 857.353   1
   5  -1  -3 21082.3 1002.20   1
   5  -1  -4 34416.3 1301.13   1
   5   1   4 37644.3 1165.29   1
   5  -1  -5 4982.58 551.213   1
   5   1   5 4668.51 450.660   1
   5  -1  -6 7571.69 674.183   1
   5  -1  -6 7276.95 714.874   8
   5  -1  -7 9722.84 787.847   1
   5  -1  -7 9481.25 741.303   5
   5  -1  -7 9031.21 724.343   4
   5  -1  -7 11192.3 878.798   8
   5  -1  -8 2907.22 468.700   1
   5  -1  -8 3240.02 451.056   5
   5  -1  -8 3453.24 505.770   4
   5  -1  -8 3216.44 516.785   8
   5  -1  -9 14811.0 929.670   5
   5  -1  -9 15951.7 1095.43   8
   5  -1  -9 16617.9 1028.98   4
   5  -1  -9 15292.5 1035.05   1
   5  -1 -10 1125.32 309.624   4
   5  -1 -10 926.062 393.295   1
   5  -1 -10 760.439 245.267   5
   5  -1 -11 6169.91 601.338   5
   5  -1 -11 8045.61 743.730   4
   5  -1 -11 6291.39 757.280   1
   5  -1 -12 5675.86 658.836   4
   5  -1 -13 15032.0 1064.62   4
   5  -1 -14 9061.60 837.856   4
   5  -1 -15 12924.1 981.866   4
   5  -1 -16 15735.3 1078.68   4
   5  -1 -17 17957.5 1123.75   4
   5  -1 -18 154.648 317.627   4
   5  -1 -19 3000.84 480.676   4
   5  -1 -20 620.646 252.966   4
   5  -1 -21 97.9258 139.788   4
   5  -1 -22 2417.20 326.256   4
   5   2 -21 1426.70 256.518   4
  -5  -2 -21 1661.01 269.869   4
   5   2 -20 3199.57 391.184   4
   5   2 -19 1832.20 369.206   4
   5   2 -18 3341.32 479.907   4
   5   2 -17 192.025 234.916   4
   5   2 -16 2815.35 517.015   8
   5   2 -16 3193.27 501.703   4
   5   2 -15 11440.5 900.887   4
   5   2 -15 10733.0 942.721   8
   5   2 -14 11386.3 920.099   4
   5   2 -14 12224.5 1032.55   8
   5   2 -13 11145.6 960.135   8
   5   2 -13 11160.3 902.262   4
   5   2 -12 29790.1 1442.60   4
   5   2 -12 29138.0 1562.62   8
   5   2 -11 10111.2 825.662   4
   5   2 -11 9055.81 865.729   8
   5   2 -10 4319.96 619.377   8
   5   2 -10 4206.32 528.001   4
   5   2 -10 4160.89 542.261   7
   5   2  -9 1585.11 349.047   4
   5   2  -9 1455.48 402.160   8
   5   2  -9 1232.19 316.454   7
   5   2  -8 1433.54 330.893   4
   5   2  -8 1056.29 295.524   8
   5   2  -8 1740.17 408.726   7
   5   2  -7 1612.04 358.761   4
   5   2  -7 1678.37 356.572   8
   5   2  -7 1231.46 313.645   7
   5   2  -6 11492.3 812.305   4
   5   2  -6 10605.2 678.713   1
   5   2  -6 10036.9 836.927   8
   5   2  -6 11786.4 848.435   7
   5   2  -5 27635.7 1042.64   1
   5   2  -5 28116.1 1232.47   4
   5   2  -5 29173.1 1355.17   8
   5   2  -5 28282.9 1285.74   7
   5  -2   4 32350.0 1308.48   1
   5   2  -4 35224.1 1114.86   1
   5  -2   3 20731.8 1024.41   1
   5  -2   2 19084.3 975.853   1
   5  -2   1-77.6665 249.843   1
   5  -2   0 49193.9 1541.01   1
   5  -2  -1 414.954 274.079   1
   5  -2  -2 20350.7 1015.60   1
   5  -2  -3 19219.8 1019.70   1
   5  -2  -4 34690.8 1372.62   1
   5  -2  -5 29098.5 1289.23   1
   5  -2  -6 12736.4 903.447   1
   5  -2  -6 12826.9 846.466   5
   5  -2  -6 13186.0 856.785   4
   5  -2  -7 1231.98 315.773   4
   5  -2  -7 1780.62 321.312   5
   5  -2  -7 1070.48 368.098   1
   5  -2  -8 1241.24 338.811   4
   5  -2  -8 2399.99 379.524   5
   5  -2  -8 1311.07 432.627   1
   5  -2  -9 1810.49 328.696   4
   5  -2  -9 1116.27 363.733   1
   5  -2  -9 1215.79 251.580   5
   5  -2 -10 5672.20 577.521   5
   5  -2 -10 5054.44 661.382   1
   5  -2 -10 4948.86 585.341   4
   5  -2 -11 7298.07 804.279   1
   5  -2 -11 7783.18 731.244   4
   5  -2 -12 34529.8 1553.12   4
   5  -2 -13 11310.3 940.817   4
   5  -2 -14 10747.3 906.244   4
   5  -2 -15 10519.8 892.134   4
   5  -2 -16 2139.20 439.894   4
   5  -2 -17 353.228 317.140   4
   5  -2 -18 3685.86 523.481   4
   5  -2 -19 2302.06 433.052   4
   5  -2 -20 4347.56 485.934   4
   5  -2 -21 2206.98 336.199   4
   5  -2 -22 2660.32 325.349   4
  -5  -3 -21 3441.52 351.990   4
   5   3 -19 2678.83 366.342   4
   5   3 -18 694.421 234.522   4
   5   3 -17 20101.8 1136.69   8
   5   3 -17 17678.8 1000.12   4
   5   3 -16 14210.7 953.479   4
   5   3 -16 13727.3 987.536   8
   5   3 -15 18981.0 1103.25   4
   5   3 -15 20068.5 1258.31   8
   5   3 -14 6815.78 689.364   4
   5   3 -14 7205.98 794.939   8
   5   3 -13 1489.82 407.847   4
   5   3 -13 496.779 295.588   8
   5   3 -12 18891.2 1150.48   4
   5   3 -12 19047.8 1264.54   8
   5   3 -12 20980.0 1159.20   7
   5   3 -11 2911.46 468.790   4
   5   3 -11 2829.23 540.814   8
   5   3 -11 2175.79 429.771   7
   5   3 -10 10066.7 824.888   4
   5   3 -10 9696.29 829.509   7
   5   3 -10 9477.26 926.323   8
   5   3  -9 24694.7 1252.80   4
   5   3  -9 23707.2 1278.34   7
   5   3  -8 2634.15 447.116   4
  -5   3   8 2036.80 390.323   2
   5   3  -8 2654.84 481.909   7
  -5   3   7 23280.0 1261.76   2
   5   3  -7 26727.3 1331.63   7
   5   3  -7 25314.7 1214.53   4
   5   3  -6 19801.0 1081.37   4
   5   3  -6 19973.4 1159.93   7
   5  -3   5 5346.48 604.676   1
   5  -3   5 5968.72 559.493   5
   5   3  -5 5284.01 621.651   7
   5   3  -5 5388.03 582.012   4
   5   3  -4 4752.00 569.465   4
   5  -3   4 4566.29 549.763   1
   5   3  -4 4520.82 563.652   7
   5  -3   3 7496.95 670.285   1
   5   3  -3 7180.79 686.061   4
   5   3  -3 7259.40 671.139   7
   5  -3   2 31952.1 1332.27   1
   5   3  -2 30206.1 1334.73   7
   5  -3   1 11111.6 817.033   1
   5  -3   0 15619.4 949.477   1
   5  -3  -1 10819.9 798.644   1
   5  -3  -2 32670.2 1350.15   5
   5  -3  -2 34817.7 1395.68   1
   5  -3  -3 6373.59 612.367   5
   5  -3  -3 6003.41 620.987   1
   5  -3  -4 3967.67 506.435   5
   5  -3  -4 3708.38 512.160   1
   5  -3  -5 5658.67 622.015   1
   5  -3  -5 5433.10 582.237   5
   5  -3  -6 19036.2 1124.31   1
   5  -3  -6 19217.9 1072.44   5
   5  -3  -6 18927.6 1026.98   4
   5  -3  -7 25675.3 1325.95   1
   5  -3  -7 26455.0 1245.13   5
   5  -3  -7 24378.9 1195.98   4
   5  -3  -8 2035.55 378.866   4
   5  -3  -8 2066.03 347.829   5
   5  -3  -8 2639.22 520.014   1
   5  -3  -9 26814.1 1253.26   5
   5  -3  -9 27462.0 1314.68   4
   5  -3  -9 27707.0 1445.07   1
   5  -3 -10 10151.3 785.370   5
   5  -3 -10 10069.4 819.400   4
   5  -3 -10 10303.2 907.799   1
   5  -3 -11 3509.97 568.761   1
   5  -3 -11 3261.26 507.124   4
   5  -3 -12 19829.7 1165.70   4
   5  -3 -13 942.840 325.083   4
   5  -3 -14 6552.73 705.711   4
   5  -3 -15 17610.8 1117.75   4
   5  -3 -16 14289.2 998.090   4
   5  -3 -17 17345.1 1056.48   4
   5  -3 -18 1507.37 356.841   4
   5  -3 -19 4038.54 495.042   4
   5  -3 -20 1070.94 275.192   4
   5  -3 -21 3634.10 385.550   4
   5  -3 -22 3353.08 325.386   4
  -5  -4 -21 807.953 183.696   4
   5   4 -18 80.7342 131.460   8
   5   4 -17 7932.99 712.578   8
   5   4 -16 2891.42 483.044   8
   5   4 -15 6295.05 630.957   4
   5   4 -15 7402.61 779.991   8
   5   4 -14 7793.32 689.946   4
   5   4 -14 7060.26 800.541   8
   5   4 -13 11299.5 1011.25   8
   5   4 -13 10021.9 803.300   4
   5   4 -13 11031.4 821.010   7
   5   4 -12 28370.5 1333.64   4
   5   4 -12 28393.0 1570.34   8
   5   4 -12 27407.0 1350.52   7
   5   4 -11 12978.5 931.203   4
   5   4 -11 12008.5 918.525   7
   5   4 -10 15016.5 1002.20   4
   5   4 -10 15782.1 1063.19   7
   5   4  -9 4128.12 540.297   4
   5   4  -9 3253.88 553.045   7
  -5   4   8 4557.19 618.731   2
   5   4  -8 4357.32 559.020   4
   5   4  -8 4770.64 631.664   7
  -5   4   7 24798.2 1377.50   2
   5   4  -7 22663.7 1190.80   4
   5   4  -7 24538.5 1317.97   7
   5  -4   6 9492.86 822.692   1
  -5   4   6 9174.50 853.957   2
   5   4  -6 10597.5 830.277   4
   5   4  -6 10607.3 884.160   7
   5   4  -5 15020.7 971.844   4
   5  -4   5 17144.9 1067.05   1
   5   4  -5 18791.9 1138.45   7
   5   4  -4 21162.3 1126.35   4
   5  -4   4 23683.8 1235.13   1
   5   4  -4 22070.4 1225.47   7
   5  -4   3 10752.8 832.788   1
   5   4  -3 10730.1 866.294   7
   5  -4   2 21586.2 1156.53   1
   5   4  -2 22563.1 1218.11   7
   5  -4   1 9834.79 796.264   1
   5  -4   1 8806.74 728.162   5
   5   4  -1 9376.21 788.489   7
   5   4   0 1660.49 362.975   7
   5  -4   0 1401.44 303.039   5
   5  -4   0 1576.90 364.782   1
   5  -4  -1 10827.6 808.387   5
   5  -4  -1 9796.86 788.145   1
   5   4   1 10292.3 796.133   7
   5  -4  -2 22241.7 1170.39   5
   5  -4  -2 19234.7 1102.23   1
   5   4   2 20368.7 1103.28   7
   5  -4  -3 12573.5 885.189   5
   5  -4  -3 12070.4 894.969   1
   5   4   3 10913.5 826.606   7
   5  -4  -4 21672.6 1154.58   5
   5  -4  -4 22283.8 1201.50   1
   5   4   4 18687.2 1048.55   7
   5  -4  -5 16831.6 1079.36   1
   5  -4  -5 18956.9 1085.67   5
   5  -4  -6 11875.0 936.225   1
   5  -4  -6 10873.7 843.451   5
   5  -4  -7 25761.8 1367.07   1
   5  -4  -7 23444.8 1211.08   5
   5  -4  -7 24052.3 1164.09   4
   5  -4  -8 5570.37 706.414   1
   5  -4  -8 5276.45 549.921   4
   5  -4  -9 3143.02 493.240   4
   5  -4  -9 2285.69 528.558   1
   5  -4 -10 16057.9 1022.41   4
   5  -4 -10 16579.6 1183.13   1
   5  -4 -11 12249.3 927.812   4
   5  -4 -12 31880.6 1432.35   4
   5  -4 -13 11709.6 894.629   4
   5  -4 -14 5425.63 620.283   4
   5  -4 -15 7371.19 719.765   4
   5  -4 -16 4330.75 540.593   4
   5  -4 -17 6878.89 654.359   4
   5  -4 -18 490.714 254.143   4
   5  -4 -19 5121.92 502.423   4
   5  -4 -20 5640.20 476.478   4
   5  -4 -21 309.391 153.912   4
  -5  -5 -20 846.037 179.696   4
   5   5 -18 6273.51 532.881   8
   5   5 -17 10848.6 797.097   8
   5   5 -16 4392.37 579.664   8
   5   5 -15 3461.37 545.135   8
   5   5 -14 15168.5 1098.39   8
   5   5 -13 8142.93 855.031   8
   5   5 -13 8650.16 747.829   7
   5   5 -12 3162.43 511.117   7
   5   5 -11 504.559 320.047   7
   5   5 -10 11266.6 944.887   7
   5   5  -9 26527.7 1423.90   7
   5  -5   8 2556.75 524.279   1
  -5   5   8 2385.12 431.506   2
   5   5  -8 1866.85 438.512   7
  -5   5   7 16831.3 1232.77   2
   5   5  -7 17692.1 1171.05   7
   5  -5   7 20627.8 1255.97   1
   5   5  -6 1422.88 370.515   7
   5  -5   6 1813.24 446.832   1
  -5   5   6 1986.26 470.984   2
   5   5  -5 351.467 288.340   7
   5  -5   5 527.763 389.704   1
  -5   5   5 1156.53 330.281   2
   5  -5   4 13379.0 964.837   1
   5   5  -4 14760.2 1060.57   7
   5  -5   3 13368.3 981.481   1
   5   5  -3 12131.7 964.880   7
   5  -5   2 8960.94 810.015   1
   5   5  -2 7229.91 751.447   7
   5  -5   1 8788.35 777.940   1
   5   5  -1 8405.87 801.305   7
   5  -5   0 25642.6 1304.62   1
   5   5   0 26121.0 1363.09   7
   5  -5  -1 10160.3 842.388   1
   5   5   1 9514.47 824.670   7
   5  -5  -2 10002.3 847.701   1
   5   5   2 7903.69 757.836   7
   5  -5  -3 11761.3 909.156   1
   5   5   3 12166.9 911.357   7
   5  -5  -4 16109.8 1068.74   1
   5   5   4 15676.9 1002.33   7
   5  -5  -5 64.9689 354.251   1
   5  -5  -6 1926.59 469.751   1
   5  -5  -7 19116.7 1239.83   1
   5  -5  -8 1668.58 433.550   1
   5  -5 -10 12108.7 842.283   4
   5  -5 -11 1449.53 336.819   4
   5  -5 -12 4204.66 547.358   4
   5  -5 -13 8834.38 737.957   4
   5  -5 -14 18039.1 1021.49   4
   5  -5 -15 2847.63 413.639   4
   5  -5 -16 4555.56 507.691   4
   5  -5 -17 12065.8 776.448   4
   5  -5 -18 5942.30 514.456   4
   5  -5 -19 9626.05 588.052   4
   5   6 -18 1977.40 305.347   8
   5   6 -17 95.0342 185.604   8
   5   6 -16 1547.32 343.712   8
   5   6 -15 6597.38 674.247   8
   5   6 -14 5254.02 655.049   8
   5   6 -13 6011.45 718.643   8
   5   6 -13 5695.86 588.999   7
   5   6 -12 11203.9 848.559   7
   5   6 -11 14146.4 1018.67   7
   5   6 -10 3996.04 610.013   7
   5   6  -9 7853.57 781.384   7
   5   6  -8 2300.77 489.948   7
   5   6  -7 14794.5 1102.59   7
   5   6  -6 2933.10 572.454   7
  -5   6   5 18442.2 1319.73   2
   5  -6   5 18737.2 1207.05   1
   5   6  -5 16408.2 1167.66   7
   5  -6   4 35881.1 1630.65   1
  -5   6   4 35734.7 1822.59   2
   5   6  -4 32182.9 1629.64   7
   5  -6   3 32114.1 1524.28   1
  -5   6   3 30967.9 1736.26   2
   5   6  -3 32032.8 1587.45   7
  -5   6   2 27489.7 1653.34   2
   5   6  -2 26377.9 1455.38   7
   5  -6   2 29780.9 1448.36   1
   5  -6   1 24199.6 1311.74   1
   5   6  -1 21108.6 1296.18   7
   5  -6   0 4625.75 642.029   1
   5   6   0 4282.73 591.091   7
   5  -6  -1 21893.6 1254.68   1
   5   6   1 22009.7 1313.95   7
   5  -6  -2 24067.7 1326.35   1
   5   6   2 23878.1 1329.77   7
   5  -6  -3 29008.7 1455.58   1
   5   6   3 26710.9 1379.24   7
   5  -6  -4 32302.0 1550.49   1
   5   6   4 31595.1 1459.44   7
   5  -6  -5 18352.9 1197.75   1
   5   7 -17 2678.27 327.783   8
   5   7 -16 5901.07 533.461   8
   5   7 -15 495.662 251.344   8
   5   7 -14 336.686 250.810   8
   5   7 -13 4933.81 618.251   8
   5   7 -13 5212.17 523.983   7
   5   7 -12 247.786 234.305   7
   5   7 -11 3565.43 524.696   7
   5   7 -10-101.161 291.991   7
   5   7  -9 5563.16 690.527   7
   5   7  -8 3296.75 584.545   7
   5   7  -7 7544.21 806.107   7
   5   7  -6 17692.7 1219.36   7
   5   7  -5 1645.44 443.274   7
   5   7  -4 3067.91 545.786   7
   5   7  -3 4243.83 630.798   7
   5   7  -2 2214.77 463.042   7
   5   7  -1 15125.0 1112.04   7
   5   7   0 651.604 322.938   7
   5   7   1 16633.0 1155.94   7
   5   7   2 1359.30 361.860   7
   5   7   3 4323.35 600.812   7
   5   7   4 1590.94 347.846   7
   5   8 -15 326.626 157.927   8
   5   8 -14 1770.66 347.762   8
   5   8 -13 4348.66 510.447   8
   5   8 -13 4002.56 429.826   7
   5   8 -12 2980.86 421.350   7
   5   8 -11 8068.77 695.169   7
   5   8 -10 818.459 306.544   7
   5   8  -9 3199.44 510.250   7
   5   8  -8 733.649 353.226   7
   5   8  -7 3790.98 618.321   7
   5   8  -6 9497.13 880.548   7
   5   8  -5 1988.02 458.988   7
   5   8  -4 15011.9 1108.02   7
   5   8  -3 16268.8 1160.73   7
   5   8  -2 43.7758 246.094   7
   5   8  -1 7272.42 770.463   7
   5   8   0 2156.97 470.116   7
   5   8   1 6678.23 726.268   7
   5   8   2 456.191 262.037   7
   5   8   3 14855.0 1014.48   7
   5   8   4 15023.5 983.098   7
   5   9 -14 50.6534 134.944   8
   5   9 -13 908.540 247.787   8
   5   9 -12-44.6786 192.017   8
   5   9 -12-618.475 191.297   7
   5   9 -11 363.726 201.384   7
   5   9 -10 906.796 247.656   7
   5   9  -9 4520.98 521.463   7
   5   9  -8 4789.48 575.041   7
   5   9  -7 3159.46 485.218   7
   5   9  -6 1984.46 410.948   7
   5   9  -5 2102.82 453.676   7
   5   9  -4-112.290 321.070   7
   5   9  -3 6004.54 702.627   7
   5   9  -2 4867.73 640.428   7
   5   9  -1 3739.30 574.925   7
   5   9   0 4402.03 607.028   7
   5   9   1 4429.87 594.962   7
   5   9   2 3604.59 526.245   7
   5   9   3 5624.85 612.117   7
   5   9   4-258.131 301.147   7
   5  10 -11 2421.32 305.788   8
   5  10 -10 1794.16 292.103   8
   5  10 -10 1858.15 262.110   7
   5  10  -9 1423.72 264.737   7
   5  10  -8 314.217 180.614   7
   5  10  -7 4366.22 472.073   7
   5  10  -6 798.919 267.838   7
   5  10  -5 461.533 236.907   7
   5  10  -4 3264.41 468.127   7
   5  10  -3 3952.24 511.373   7
   5  10  -2 286.399 218.199   7
   5  10  -1 1044.36 314.956   7
   5  10   0 90.7626 233.807   7
   5  10   1 948.509 278.908   7
   5  10   2 204.445 215.586   7
   5  10   3 3770.57 439.827   7
   5  11  -6 149.970 138.466   7
   5  11  -5 1037.40 214.000   7
   5  11  -4 175.519 173.616   7
   5  11  -3 2648.30 337.798   7
   5  11  -2 4262.52 428.281   7
   5  11  -1 3906.69 402.531   7
   5  11   0 11017.5 617.326   7
   5  11   1 3779.57 362.887   7
   6   0   0 67949.5 1981.08   5
   6   0   0 70564.0 1868.28   1
   6   0  -1 974.175 508.715   4
   6   0  -1 920.836 304.798   1
   6   0   1 999.428 258.903   1
   6   0   1 1174.49 284.723   5
   6   0  -1 1335.00 347.301   5
   6   0  -2 51737.2 1651.58   1
   6   0   2 53296.9 1737.53   5
   6   0  -2 52449.5 1768.62   5
   6   0  -2 54224.7 1826.81   4
   6   0  -2 52160.0 1858.72   8
   6   0   2 54471.4 1636.79   1
   6   0   3-144.485 246.113   1
   6   0  -3 29.6127 336.343   4
   6   0   3-5.29657 184.169   5
   6   0  -3 221.142 214.325   5
   6   0  -3-454.478 347.177   8
   6   0  -3 313.375 240.445   1
   6   0   4 1275.30 323.510   1
   6   0  -4 1602.51 419.975   4
   6   0   4 1108.18 298.482   5
   6   0  -4 1098.78 314.220   5
   6   0  -4 725.051 256.825   1
   6   0  -4 831.695 275.133   8
   6   0  -5-153.620 304.128   4
   6   0   5 182.206 166.131   1
   6   0   5 356.670 168.477   5
   6   0  -5-64.6811 249.774   5
   6   0  -5 116.857 186.985   1
   6   0  -5-462.969 239.052   8
   6   0  -6 18088.9 1082.03   5
   6   0   6 18908.0 1023.74   1
   6   0  -6 17277.6 1079.36   4
   6   0  -6 17014.5 1143.71   8
   6   0  -6 16420.6 1022.20   1
   6   0   7-347.248 249.158   1
   6   0  -7 814.505 265.526   4
   6   0  -7 413.109 260.233   1
   6   0  -7-66.3944 250.978   5
   6   0  -7 277.825 170.222   8
   6   0  -8 26216.5 1309.11   5
   6   0  -8 25000.1 1328.14   1
   6   0  -8 28049.3 1402.70   4
   6   0  -8 27951.8 1494.41   8
   6   0   8 25096.0 1255.43   1
   6   0  -9 1545.23 383.737   4
   6   0  -9 628.649 322.979   1
   6   0  -9 597.372 308.953   5
   6   0  -9 1132.40 387.193   8
   6   0 -10 18079.0 1086.23   5
   6   0 -10 18850.9 1181.71   4
   6   0 -10 17966.8 1251.21   8
   6   0 -11 1353.11 421.145   4
   6   0 -11 116.565 280.978   5
   6   0 -12 11407.8 833.817   5
   6   0 -12 10545.3 910.845   4
   6   0 -13 3355.97 552.362   4
   6   0 -14-76.9589 295.632   4
   6   0 -15 458.466 306.860   4
   6   0 -16 33518.7 1473.65   4
   6   0 -17 206.767 265.345   4
   6   0 -18 183.970 223.009   4
   6   0 -19 3312.98 430.480   4
   6   0 -20 1796.99 290.331   4
   6   0 -21 4087.76 375.322   4
   6   1 -20 853.152 240.928   4
   6   1 -19 6500.69 560.819   4
   6   1 -18 1620.96 357.261   4
   6   1 -17 6178.29 649.141   4
   6   1 -16 7865.72 741.737   4
   6   1 -15 7733.45 757.847   4
   6   1 -14 5750.99 663.950   4
   6   1 -13 17074.6 1130.16   4
   6   1 -13 16662.8 1203.33   8
   6   1 -12 314.926 288.851   4
   6   1 -12 340.887 221.808   5
   6   1 -12 389.492 339.531   8
   6   1 -11 20302.0 1144.25   5
   6   1 -11 19828.6 1215.69   4
   6   1 -11 19579.8 1312.81   8
   6   1 -10 4073.66 557.766   5
   6   1 -10 4575.57 618.769   4
   6   1 -10 4363.92 686.613   8
   6   1  -9 311.068 259.954   4
   6  -1   9 703.604 322.622   1
   6   1  -9 474.167 253.060   5
   6   1  -9 546.724 355.483   8
   6   1  -8 662.411 385.167   1
   6   1  -8 1231.46 369.168   4
   6   1  -8 1057.05 340.816   5
   6  -1   8 1182.12 357.285   1
   6   1  -8 1743.57 448.923   8
   6   1  -7 5184.79 610.994   4
   6   1  -7 4737.13 555.028   1
   6  -1   7 4743.00 579.287   1
   6   1  -7 4906.20 652.564   8
   6   1  -6 3446.85 470.395   1
   6  -1   6 2862.74 472.027   1
   6   1  -6 3828.38 545.742   4
   6   1  -6 3692.12 524.911   8
   6  -1   5 25062.7 1162.90   5
   6  -1   5 25288.9 1224.54   1
   6   1  -5 26187.7 1316.22   4
   6   1  -5 26051.3 1369.27   8
   6   1  -5 27177.5 1206.11   1
   6   1  -4 3951.28 569.950   4
   6  -1   4 3993.98 507.455   1
   6  -1   4 4160.85 478.324   5
   6   1  -4 3506.25 505.771   8
   6   1  -4 3996.15 482.608   1
   6   1  -3 17178.5 913.397   1
   6  -1   3 16957.9 1002.67   1
   6  -1   3 16180.5 982.487   5
   6   1  -3 17931.5 1108.65   4
   6   1  -3 17417.0 1101.65   8
   6   1  -2 2645.69 576.861   4
   6  -1   2 2902.19 454.100   5
   6   1  -2 3005.05 485.533   8
   6   1  -2 2628.83 388.247   1
   6  -1   2 2791.54 428.825   1
   6  -1   1 12744.3 887.716   5
   6   1  -1 11426.0 866.536   8
   6  -1   1 11733.9 834.968   1
   6  -1   0 25437.4 1240.26   5
   6  -1   0 22846.4 1136.60   1
   6   1   0 22640.5 1200.34   8
   6  -1  -1 14385.3 943.872   5
   6  -1  -1 12099.3 841.919   1
   6  -1  -1 13094.2 969.977   4
   6  -1  -2 2398.08 544.319   4
   6  -1  -2 2304.70 408.922   1
   6  -1  -2 2887.97 400.417   5
   6   1   2 1764.02 409.978   5
   6  -1  -3 18124.7 1053.96   1
   6  -1  -3 18163.4 1062.74   5
   6   1   3 16172.6 992.378   5
   6  -1  -3 18932.8 1085.63   4
   6  -1  -4 3406.84 493.938   5
   6   1   4 2552.74 407.702   5
   6  -1  -4 4324.30 536.463   4
   6  -1  -4 3482.29 488.518   1
   6  -1  -5 24614.4 1279.10   1
   6  -1  -5 27088.2 1300.43   5
   6  -1  -5 28043.6 1327.87   4
   6  -1  -6 4518.36 594.497   1
   6  -1  -6 4529.07 575.424   5
   6  -1  -6 3559.10 516.215   4
   6  -1  -7 6024.21 648.874   5
   6  -1  -7 5460.88 630.928   4
   6  -1  -7 5555.42 673.454   1
   6  -1  -8 817.218 287.030   4
   6  -1  -8 945.519 283.580   5
   6  -1  -9 614.764 369.565   4
   6  -1  -9 503.714 401.183   1
   6  -1  -9 702.964 258.019   5
   6  -1 -10 4418.23 552.218   5
   6  -1 -10 5755.01 634.345   1
   6  -1 -10 4177.00 634.184   4
   6  -1 -11 21203.5 1154.03   5
   6  -1 -11 18918.3 1193.31   4
   6  -1 -12 343.460 297.005   4
   6  -1 -12 392.466 182.318   5
   6  -1 -13 16209.6 1116.35   4
   6  -1 -14 6293.10 719.407   4
   6  -1 -15 5785.90 658.319   4
   6  -1 -16 9594.18 823.388   4
   6  -1 -17 6737.52 658.677   4
   6  -1 -18 1315.28 343.564   4
   6  -1 -19 8086.06 629.189   4
   6  -1 -20 575.775 203.035   4
   6  -1 -21 10785.1 573.305   4
   6   2 -20 115.167 202.163   4
   6   2 -19 4551.87 460.076   4
   6   2 -18 18465.8 931.313   4
   6   2 -17 6191.03 611.361   4
   6   2 -16 3970.41 541.394   4
   6   2 -15 777.036 344.574   4
   6   2 -15 1460.60 414.461   8
   6   2 -14 6959.38 711.816   4
   6   2 -14 6773.92 786.206   8
   6   2 -13 11226.8 818.494   5
   6   2 -13 12836.8 968.922   4
   6   2 -13 13027.5 1056.54   8
   6   2 -12 910.111 386.404   4
   6   2 -12 1186.71 302.344   5
   6   2 -12 892.029 393.017   8
   6   2 -11 4562.43 558.517   5
   6   2 -11 4884.26 704.749   8
   6   2 -11 5162.90 642.109   4
   6   2 -10 11711.9 935.617   4
   6   2 -10 11910.6 1048.30   8
   6   2  -9 127.335 242.757   4
   6  -2   9 266.500 368.088   1
   6   2  -9 263.112 294.796   8
   6   2  -8 61408.9 2229.32   8
   6   2  -8 57036.8 1996.35   4
   6  -2   8 61840.5 2078.27   1
   6   2  -7 17410.9 1110.31   4
   6   2  -7 20165.2 1272.31   8
   6  -2   7 17441.6 1110.80   1
   6   2  -7 16981.2 1127.86   7
   6   2  -6 1815.97 455.170   4
   6  -2   6 2347.72 441.663   1
   6   2  -6 1764.81 407.645   8
   6   2  -6 1624.25 400.648   7
   6   2  -5 2099.49 485.829   4
   6  -2   5 1616.47 364.702   5
   6   2  -5 2258.73 447.460   8
   6  -2   5 1562.43 409.833   1
   6   2  -5 1307.44 353.543   7
   6  -2   4 6092.56 647.066   1
   6  -2   4 5528.35 606.110   5
   6   2  -4 6403.17 758.902   4
   6   2  -4 7366.72 742.067   8
   6   2  -4 6955.17 692.526   7
   6  -2   3 10649.4 845.916   1
   6  -2   3 10328.9 803.154   5
   6   2  -3 11677.8 970.519   4
   6   2  -3 11870.0 919.903   8
   6   2  -3 10908.7 883.553   7
   6  -2   2 16798.7 1029.83   1
   6  -2   2 16501.8 1013.31   5
   6   2  -2 14660.9 1010.71   8
   6   2  -2 15874.9 1039.25   7
   6  -2   1 6889.05 653.979   5
   6   2  -1 7950.31 733.481   8
   6   2  -1 8689.01 763.792   7
   6  -2   1 5835.37 623.236   1
   6  -2   0 49173.1 1743.53   5
   6   2   0 46020.6 1693.12   8
   6  -2   0 52966.7 1794.78   1
   6   2   0 48753.6 1784.28   7
   6  -2  -1 6958.38 668.731   5
   6  -2  -1 6306.94 724.627   4
   6  -2  -1 6217.92 656.271   1
   6   2   1 6292.96 643.119   7
   6  -2  -2 16502.4 1027.02   5
   6  -2  -2 16183.7 1032.20   1
   6  -2  -2 16196.9 1031.12   4
   6  -2  -3 9324.85 816.099   1
   6  -2  -3 10383.3 831.719   5
   6  -2  -3 10101.0 823.898   4
   6  -2  -4 7267.01 742.266   1
   6  -2  -4 7256.65 705.709   5
   6  -2  -4 7282.09 687.313   4
   6  -2  -5 1506.41 354.974   4
   6  -2  -5 2216.31 406.221   5
   6  -2  -5 1956.24 464.576   1
   6  -2  -6 2336.14 460.007   4
   6  -2  -6 1825.01 410.425   5
   6  -2  -6 3022.72 527.457   1
   6  -2  -7 18419.0 1112.70   5
   6  -2  -7 18662.1 1145.53   4
   6  -2  -7 19046.7 1228.72   1
   6  -2  -8 62184.6 2026.97   5
   6  -2  -8 60935.3 2043.03   4
   6  -2  -8 65314.6 2226.58   1
   6  -2  -9 320.219 313.325   4
   6  -2  -9 110.866 249.865   1
   6  -2  -9 28.8437 230.894   5
   6  -2 -10 12177.6 890.324   5
   6  -2 -10 12262.2 966.722   4
   6  -2 -11 3413.84 501.672   5
   6  -2 -11 4076.81 589.043   4
   6  -2 -12 1103.45 404.434   4
   6  -2 -12 1418.25 322.954   5
   6  -2 -13 11716.7 943.927   4
   6  -2 -14 7813.84 783.152   4
   6  -2 -15 1111.23 338.651   4
   6  -2 -16 5523.46 623.503   4
   6  -2 -17 5918.34 618.358   4
   6  -2 -18 20265.8 1012.54   4
   6  -2 -19 5617.75 518.848   4
   6  -2 -20-186.814 199.978   4
   6   3 -18 7143.98 572.868   4
   6   3 -17 523.806 323.273   4
   6   3 -16 3063.58 478.247   4
   6   3 -16 3977.76 533.079   8
   6   3 -15 9985.49 817.952   4
   6   3 -15 11018.0 915.443   8
   6   3 -14 511.636 350.958   4
   6   3 -14 457.669 322.636   8
   6   3 -13 10009.4 755.897   5
   6   3 -13 8610.99 801.049   4
   6   3 -13 9181.79 894.383   8
   6   3 -12 1393.43 421.284   4
   6   3 -12 987.466 424.735   8
   6   3 -12 714.647 297.894   5
   6   3 -11 46001.7 1804.38   4
   6   3 -11 50063.7 2084.14   8
   6   3 -10 14876.4 1063.66   4
   6   3 -10 14130.1 1136.35   8
   6   3  -9-425.743 438.355   4
   6   3  -9-9.82231 321.200   8
   6   3  -9 205.173 223.439   7
   6   3  -8 11920.3 981.913   4
   6   3  -8 12353.4 1034.24   8
   6  -3   8 12689.4 1008.35   1
   6   3  -8 11797.2 957.074   7
   6   3  -7 10668.7 925.555   4
   6  -3   7 10217.9 885.450   1
   6   3  -7 9959.61 926.119   8
   6   3  -7 9983.58 881.773   7
   6   3  -6 3820.41 648.096   4
   6  -3   6 3470.59 553.328   1
   6   3  -6 3294.46 575.324   8
   6   3  -6 2511.03 496.654   7
   6  -3   5 32041.5 1503.42   1
   6   3  -5 31017.0 1552.25   8
   6   3  -5 31319.6 1505.53   4
   6   3  -5 30913.0 1520.22   7
   6  -3   4 6523.41 701.785   1
   6  -3   4 4973.54 580.665   5
   6   3  -4 5697.71 790.829   4
   6   3  -4 5762.27 678.439   8
   6   3  -4 5230.27 654.685   7
   6  -3   3 12325.3 967.569   1
   6  -3   3 10955.7 840.118   5
   6   3  -3 10899.4 913.728   8
   6   3  -3 12132.7 949.397   7
   6  -3   2 10543.7 881.832   1
   6  -3   2 10490.6 844.368   5
   6   3  -2 9783.84 855.703   8
   6   3  -2 9792.35 856.956   7
   6  -3   1 63529.7 2039.24   5
   6   3  -1 59746.1 2015.01   8
   6   3  -1 64547.8 2101.43   7
   6  -3   1 62773.3 2036.29   1
   6  -3   0 45699.5 1742.97   5
   6  -3   0 47836.2 1789.60   1
   6   3   0 45454.6 1758.83   7
   6  -3  -1 66582.1 2097.09   5
   6  -3  -1 66546.3 2120.95   1
   6   3   1 68448.5 2122.17   7
   6  -3  -2 12513.0 927.109   5
   6  -3  -2 11484.3 923.121   1
   6   3   2 12123.7 895.264   7
   6  -3  -3 9529.29 838.938   1
   6  -3  -3 9673.49 834.956   5
   6  -3  -3 10442.0 817.362   4
   6   3   3 10202.4 828.406   7
   6  -3  -4 6006.05 696.780   1
   6  -3  -4 5506.18 648.970   5
   6  -3  -4 6032.78 623.917   4
   6   3   4 3882.79 514.953   7
   6  -3  -5 33933.3 1595.87   1
   6  -3  -5 32042.0 1475.21   5
   6  -3  -5 31930.1 1420.19   4
   6  -3  -6 5177.67 690.595   1
   6  -3  -6 4137.75 566.389   5
   6  -3  -6 4585.35 585.714   4
   6  -3  -7 11178.8 994.567   1
   6  -3  -7 10054.9 854.822   5
   6  -3  -7 9143.18 801.858   4
   6  -3  -8 11960.9 914.735   5
   6  -3  -8 13396.6 975.485   4
   6  -3  -8 13214.2 1058.52   1
   6  -3  -9 216.922 265.653   4
   6  -3  -9-262.181 213.564   5
   6  -3 -10 13303.6 928.601   5
   6  -3 -10 14672.7 1023.01   4
   6  -3 -11 53101.1 1893.10   4
   6  -3 -12 1056.22 401.770   4
   6  -3 -13 7329.10 733.986   4
   6  -3 -14 879.883 326.694   4
   6  -3 -15 12482.8 889.272   4
   6  -3 -16 3823.24 497.547   4
   6  -3 -17 1011.85 314.648   4
   6  -3 -18 8697.37 642.515   4
   6  -3 -19 11070.9 646.385   4
   6  -3 -20 1905.85 274.046   4
   6   4 -16 6163.59 595.357   4
   6   4 -16 7688.32 700.625   8
   6   4 -15 2391.36 485.195   4
   6   4 -15 2425.92 450.180   8
   6   4 -14 1420.83 465.955   4
   6   4 -14 1981.28 430.330   8
   6   4 -13 1085.39 491.745   4
   6   4 -13 1461.39 342.090   5
   6   4 -13 2042.46 472.618   8
   6   4 -12 13838.6 1003.68   4
   6   4 -12 11070.6 994.202   8
   6   4 -11 13040.8 1008.73   4
   6   4 -11 14953.8 1153.11   8
   6   4 -11 14637.9 1025.64   7
   6   4 -10 16956.1 1140.26   4
   6   4 -10 16712.0 1222.76   8
   6   4 -10 18153.6 1159.18   7
   6   4  -9 4746.13 725.065   4
   6   4  -9 5283.11 700.093   8
   6   4  -9 4581.60 647.436   7
   6   4  -8 15390.4 1115.38   4
   6   4  -8 17378.1 1236.98   8
   6   4  -8 14957.1 1099.22   7
   6   4  -7 4776.11 756.361   4
   6   4  -7 4117.79 626.771   8
   6   4  -7 4192.70 618.198   7
  -6   4   6 690.349 278.449   2
   6  -4   6 1069.65 335.020   1
   6   4  -6 1702.28 444.047   8
   6   4  -6 674.695 349.213   7
   6  -4   5 1387.13 378.496   1
   6   4  -5 369.255 323.335   8
   6   4  -5 813.459 366.202   7
   6  -4   4 48.2389 406.393   1
   6   4  -4 492.797 318.709   8
   6   4  -4 581.498 351.191   7
   6  -4   3 13863.4 1022.64   1
   6   4  -3 12854.2 1019.55   8
   6   4  -3 15314.6 1088.39   7
   6  -4   2 428.794 279.143   1
   6   4  -2 190.875 209.949   8
   6   4  -2 43.0078 293.096   7
   6   4  -1 5443.43 644.272   8
   6  -4   1 6626.73 734.021   1
   6   4  -1 5544.10 683.989   7
   6  -4   0 63673.3 2086.91   5
   6  -4   0 69015.9 2193.40   1
   6   4   0 63520.5 2126.59   7
   6  -4  -1 5272.63 643.683   5
   6  -4  -1 4961.94 675.226   1
   6   4   1 5436.15 644.457   7
   6  -4  -2 79.0861 343.255   1
   6  -4  -2 483.084 248.002   5
   6  -4  -3 14667.8 1033.03   5
   6  -4  -3 14947.0 1082.14   1
   6   4   3 13052.1 956.630   7
   6  -4  -4 133.165 240.903   5
   6   4   4 439.241 176.554   7
   6  -4  -5 362.249 313.495   5
   6  -4  -5 620.213 279.625   1
   6  -4  -6 838.387 296.060   5
   6  -4  -6 1035.67 411.745   1
   6  -4  -7 4837.23 566.447   4
   6  -4  -8 17690.8 1036.26   4
   6  -4  -9 4328.68 568.834   4
   6  -4 -10 20393.3 1125.17   4
   6  -4 -11 15299.7 983.869   4
   6  -4 -12 11517.0 873.604   4
   6  -4 -13 1472.98 338.389   4
   6  -4 -14 1828.83 374.184   4
   6  -4 -15 1306.41 332.673   4
   6  -4 -16 8628.12 661.914   4
   6  -4 -17 2623.48 377.891   4
   6  -4 -18 10071.1 623.735   4
   6  -4 -19 405.545 167.403   4
   6   5 -16 2930.30 426.471   8
   6   5 -15 7722.38 709.769   8
   6   5 -14 1064.79 351.186   8
   6   5 -13 9076.72 838.678   8
   6   5 -12 5648.01 716.575   8
   6   5 -11 6997.85 817.128   8
   6   5 -11 5231.00 604.719   7
   6   5 -10 6414.08 773.291   8
   6   5 -10 6146.13 697.124   7
   6   5  -9 3248.77 581.158   8
   6   5  -9 2448.22 472.955   7
   6   5  -8 6009.62 765.593   8
   6   5  -8 6015.91 729.697   7
   6   5  -7 2292.60 509.425   8
   6   5  -7 2033.31 472.669   7
   6   5  -6 2829.26 542.746   7
   6   5  -5 17906.7 1212.83   7
   6   5  -4 789.348 343.032   7
   6   5  -3 22379.9 1331.53   7
   6  -5   2 3164.68 554.049   1
   6   5  -2 3398.06 533.482   7
   6  -5   1 2127.47 399.910   1
   6   5  -1 1703.10 398.346   7
   6  -5   0-110.465 264.057   1
   6   5   0 421.503 233.674   7
   6  -5  -1 3161.84 486.850   1
   6   5   1 2568.89 466.673   7
   6  -5  -2 1920.02 426.022   1
   6   5   2 2125.75 456.171   7
   6   5   3 20525.1 1216.48   7
   6   5   4 876.527 350.386   7
   6  -5 -12 4691.31 546.094   4
   6  -5 -13 7194.43 638.724   4
   6  -5 -14 283.228 243.736   4
   6  -5 -15 8185.25 593.403   4
   6  -5 -16 2880.01 335.239   4
   6  -5 -17 1089.01 208.820   4
   6   6 -16 7277.80 564.354   8
   6   6 -15 796.960 289.690   8
   6   6 -14 4257.01 529.120   8
   6   6 -13 5906.68 657.112   8
   6   6 -12 4671.32 627.476   8
   6   6 -12 4446.14 523.078   7
   6   6 -11 781.616 359.245   8
   6   6 -11 517.489 285.180   7
   6   6 -10 6329.50 750.012   8
   6   6 -10 6542.04 712.718   7
   6   6  -9 9124.17 903.455   8
   6   6  -9 6496.14 711.122   7
   6   6  -8 24214.7 1426.32   8
   6   6  -8 24865.7 1376.56   7
   6   6  -7 6680.84 752.756   7
   6   6  -6 3390.70 587.428   7
   6   6  -5 15446.1 1136.26   7
   6   6  -4 2867.76 533.192   7
   6   6  -3 21273.9 1325.32   7
   6   6  -2 19087.7 1242.13   7
   6   6  -1 8580.62 844.203   7
   6   6   0 1791.06 433.205   7
   6   6   1 7158.88 734.792   7
   6   6   2 18384.4 1165.24   7
   6   6   3 22634.7 1269.54   7
   6   6   4 3636.75 526.528   7
   6   7 -15 1422.00 274.004   8
   6   7 -14 3774.67 430.836   8
   6   7 -13 2112.07 369.908   8
   6   7 -12 1450.42 349.142   8
   6   7 -11-88.0787 257.168   8
   6   7 -11-134.524 183.875   7
   6   7 -10 2105.10 451.678   8
   6   7 -10 2591.86 425.288   7
   6   7  -9 1311.49 407.032   8
   6   7  -9 2118.49 437.702   7
   6   7  -8 559.442 340.083   8
   6   7  -8 606.415 324.370   7
   6   7  -7 722.515 322.592   7
   6   7  -6 93.3247 286.876   7
   6   7  -5 4653.56 636.961   7
   6   7  -4 5991.48 723.662   7
   6   7  -3 4497.27 634.815   7
   6   7  -2 3307.07 539.234   7
   6   7  -1 3989.06 573.523   7
   6   7   0 5951.81 705.203   7
   6   7   1 4580.65 585.395   7
   6   7   2 2860.86 470.493   7
   6   7   3 4458.12 580.639   7
   6   7   4 2333.04 407.913   7
   6   8 -14 1984.80 275.451   8
   6   8 -13 413.401 180.939   8
   6   8 -12 695.640 216.837   8
   6   8 -11 3775.67 472.947   8
   6   8 -11 2987.11 356.168   7
   6   8 -10 712.279 283.892   8
   6   8 -10 501.608 236.994   7
   6   8  -9 3430.54 489.614   8
   6   8  -9 3090.91 450.930   7
   6   8  -8 9052.49 793.528   8
   6   8  -8 10605.1 804.110   7
   6   8  -7 4647.09 587.602   8
   6   8  -7 4303.76 541.626   7
   6   8  -6 301.315 296.051   7
   6   8  -5 13978.4 1001.68   7
   6   8  -4 3586.81 559.862   7
   6   8  -3 462.151 280.069   7
   6   8  -2 2992.75 519.474   7
   6   8  -1 7695.14 769.469   7
   6   8   0 3557.85 545.076   7
   6   8   1 6338.90 689.715   7
   6   8   2 2473.08 440.788   7
   6   8   3 1448.09 353.965   7
   6   8   4 2299.77 418.943   7
   6   9 -11 2411.22 304.234   8
   6   9 -10 1514.16 288.960   8
   6   9 -10 1142.55 212.001   7
   6   9  -9 444.530 234.621   8
   6   9  -9 754.285 220.581   7
   6   9  -8 1075.20 288.691   8
   6   9  -8 1710.86 296.316   7
   6   9  -7 5269.04 512.528   8
   6   9  -7 5024.71 509.558   7
   6   9  -6 6198.61 576.404   8
   6   9  -6 7198.66 624.460   7
   6   9  -5 1039.49 304.851   8
   6   9  -5 734.544 280.945   7
   6   9  -4 1800.28 348.299   8
   6   9  -4 2014.61 386.659   7
   6   9  -3 5148.42 542.876   8
   6   9  -3 4745.79 553.531   7
   6   9  -2 1834.85 282.504   8
   6   9  -2 917.809 302.182   7
   6   9  -1 2470.76 409.465   7
   6   9   0 779.143 231.594   7
   6   9   1 2218.57 381.054   7
   6   9   2 902.919 263.525   7
   6   9   3 5035.81 482.506   7
   6  10  -7 2679.81 305.123   7
   6  10  -6 713.574 199.233   7
   6  10  -5 1685.68 291.922   7
   6  10  -4-200.299 161.418   7
   6  10  -3 558.487 217.939   7
   6  10  -2 920.383 245.686   7
   6  10  -1 3636.44 397.795   7
   6  10   0 491.798 193.904   7
   6  10   1 2347.23 310.884   7
   7   0   0-189.825 173.746   5
   7   0   1 1419.27 340.754   5
   7   0  -1 1330.99 349.582   5
   7   0   2 15330.1 1020.55   5
   7   0  -2 14494.0 1023.75   5
   7   0  -3 99.3619 808.942   4
   7   0   3 287.054 249.870   5
   7   0  -3-71.9398 274.589   5
   7   0   4 43557.1 1643.14   5
   7   0  -4 41314.9 1730.13   5
   7   0  -4 46390.0 1894.68   4
   7   0  -5 3524.83 762.797   4
   7   0   5 3825.30 482.152   5
   7   0  -5 2972.88 508.092   5
   7   0  -6 64839.3 2149.98   5
   7   0  -6 65244.9 2217.84   4
   7   0  -7 3671.03 704.375   4
   7   0  -7 3228.75 531.565   5
   7   0  -8 261.107 394.393   4
   7   0  -8-579.154 297.767   5
   7   0  -9 186.521 368.953   4
   7   0  -9 136.380 262.940   5
   7   0 -10 6120.90 669.490   5
   7   0 -10 6726.72 744.299   4
   7   0 -11 1754.23 479.843   4
   7   0 -11 806.157 314.492   5
   7   0 -12 10945.2 789.633   5
   7   0 -12 11132.2 904.036   4
   7   0 -13-19.4807 328.727   4
   7   0 -13 193.061 205.075   5
   7   0 -14 13437.5 957.273   4
   7   0 -15-30.8147 303.138   4
   7   0 -16 6785.63 643.634   4
   7   0 -17 7680.92 629.148   4
   7   0 -18 896.803 303.948   4
   7   0 -19 9670.70 579.147   4
   7   1 -18 403.724 315.293   4
   7   1 -17 16029.6 876.473   4
   7   1 -16 1067.14 395.568   4
   7   1 -15 8410.91 750.078   4
   7   1 -14 1487.20 458.678   4
   7   1 -13 983.596 420.916   4
   7   1 -13 357.441 214.199   5
   7   1 -12 1777.83 492.277   4
   7   1 -12 1894.99 373.200   5
   7   1 -11 6426.42 644.693   5
   7   1 -11 6649.48 772.186   4
   7   1 -10 5302.53 615.623   5
   7   1 -10 5368.74 745.207   4
   7   1  -9 23791.6 1292.07   5
   7   1  -9 24995.0 1409.02   4
   7   1  -8 7593.61 779.718   5
   7   1  -8 7295.19 862.822   4
   7   1  -8 7321.03 802.880   8
   7   1  -7 9492.16 847.697   5
   7   1  -7 10302.9 1015.31   4
   7   1  -7 8878.05 876.323   8
   7   1  -6 3514.64 735.714   4
   7   1  -6 3521.58 546.208   5
   7   1  -6 3883.60 612.698   8
   7  -1   5 6548.82 668.151   5
   7   1  -5 6791.13 727.763   5
   7   1  -5 6515.25 912.388   4
   7   1  -5 6147.29 744.462   8
   7   1  -4 2765.70 838.574   4
   7  -1   4 3322.45 476.615   5
   7  -1   4 3568.15 488.401   1
   7   1  -4 2606.05 467.251   5
   7   1  -4 2587.10 515.145   8
   7  -1   3 13954.9 971.974   5
   7   1  -3 16126.0 1079.32   5
   7   1  -3 15037.8 1084.60   8
   7  -1   3 13004.3 960.925   1
   7  -1   2 25482.3 1317.81   5
   7   1  -2 25036.7 1330.69   5
   7  -1   2 21133.5 1220.20   1
   7  -1   1 16305.1 1063.32   5
   7   1  -1 17551.3 1111.74   5
   7  -1   1 14663.3 1023.30   1
   7  -1   0 13855.6 981.544   1
   7  -1   0 13100.1 983.509   5
   7   1   0 13833.4 985.083   5
   7  -1  -1 15326.0 1058.33   1
   7  -1  -1 18815.9 1162.66   5
   7   1   1 17760.1 1103.08   5
   7  -1  -2 21761.6 1244.61   1
   7  -1  -2 25659.7 1343.73   5
   7   1   2 23583.4 1266.45   5
   7  -1  -3 14494.0 1043.66   1
   7  -1  -3 13982.4 1016.42   5
   7   1   3 14176.1 960.093   5
   7  -1  -3 13816.5 1200.80   4
   7  -1  -4 4196.98 834.717   4
   7   1   4 3655.81 513.774   5
   7  -1  -4 3566.06 537.324   5
   7  -1  -4 3393.30 545.308   1
   7  -1  -5 6470.99 736.356   5
   7   1   5 6592.86 653.375   5
   7  -1  -5 6422.36 841.165   4
   7  -1  -6 4022.59 691.284   4
   7  -1  -6 3243.91 526.096   5
   7  -1  -7 9348.54 830.234   5
   7  -1  -7 10580.6 936.879   4
   7  -1  -8 7543.21 761.778   5
   7  -1  -8 7209.26 778.825   4
   7  -1  -9 25294.7 1318.79   5
   7  -1  -9 26395.3 1407.99   4
   7  -1 -10 5204.33 632.743   5
   7  -1 -10 5483.54 669.542   4
   7  -1 -11 6841.43 669.770   5
   7  -1 -11 7260.35 764.224   4
   7  -1 -12 1330.05 408.945   4
   7  -1 -12 1505.09 340.870   5
   7  -1 -13 791.506 339.797   4
   7  -1 -14 1461.07 395.549   4
   7  -1 -15 7861.65 690.586   4
   7  -1 -16 1348.15 352.639   4
   7  -1 -17 15472.6 847.169   4
   7  -1 -18 967.931 311.533   4
   7  -1 -19 8893.13 549.332   4
   7   2 -17 4094.17 536.427   4
   7   2 -16 2016.61 507.481   4
   7   2 -15 1336.30 480.246   4
   7   2 -14 11758.4 923.847   4
   7   2 -13 4268.60 688.691   4
   7   2 -13 3140.76 411.892   5
   7   2 -12 9206.94 720.761   5
   7   2 -12 9400.00 923.918   4
   7   2 -12 8889.72 870.741   8
   7   2 -11 1071.88 572.441   4
   7   2 -11 712.717 286.844   5
   7   2 -11 1228.38 415.436   8
   7   2 -10 4828.77 597.259   5
   7   2 -10 5508.09 802.291   4
   7   2 -10 5599.42 704.452   8
   7   2  -9 1262.51 625.229   4
   7   2  -9 1139.14 355.133   5
   7   2  -9 1055.64 360.888   8
   7   2  -8 1641.46 670.088   4
   7   2  -8 2288.99 448.010   5
   7   2  -8 1463.89 455.452   8
   7   2  -7 1023.69 740.040   4
   7   2  -7 336.292 255.846   5
   7   2  -7 573.018 320.722   8
   7   2  -6 18290.8 1168.52   5
   7   2  -6 19353.2 1356.88   4
   7   2  -6 17659.5 1227.78   8
   7  -2   5 2661.67 424.445   5
   7   2  -5 3762.56 616.728   8
   7  -2   4 13507.2 970.811   5
   7   2  -4 14968.1 1102.84   8
   7  -2   3 12239.3 919.278   5
   7   2  -3 11290.8 953.910   8
   7  -2   2 25541.4 1345.44   5
   7  -2   2 24805.2 1334.60   1
   7   2  -2 25250.2 1374.24   8
   7  -2   1 5495.14 654.389   5
   7  -2   1 5574.53 672.205   1
   7   2  -1 4713.29 591.358   8
   7  -2   0 9423.57 838.488   5
   7   2   0 10271.4 868.409   5
   7  -2   0 10503.8 894.432   1
   7  -2  -1 4549.74 612.193   1
   7  -2  -1 4938.13 633.653   5
   7   2   1 3273.47 533.035   5
   7  -2  -2 26465.0 1423.16   1
   7  -2  -2 26615.7 1389.76   5
   7   2   2 27332.9 1350.25   5
   7  -2  -3 12888.7 989.129   5
   7   2   3 12836.4 927.728   5
   7  -2  -3 12437.0 1183.56   4
   7  -2  -4 17474.6 1143.85   5
   7   2   4 15552.6 994.064   5
   7  -2  -4 18287.4 1224.60   4
   7  -2  -5 2673.32 676.562   4
   7  -2  -5 2960.56 528.335   5
   7   2   5 2938.46 422.621   5
   7  -2  -6 19861.1 1209.22   5
   7  -2  -6 20406.0 1243.63   4
   7  -2  -7 885.939 473.149   4
   7  -2  -7 295.795 317.181   5
   7  -2  -8 2020.44 472.107   4
   7  -2  -8 2681.87 500.450   5
   7  -2  -9 1458.94 382.601   4
   7  -2  -9 1613.04 366.625   5
   7  -2 -10 4683.40 598.988   5
   7  -2 -10 5712.29 668.639   4
   7  -2 -11 942.468 387.967   4
   7  -2 -11 1163.65 291.660   5
   7  -2 -12 9657.71 738.140   5
   7  -2 -12 10107.1 839.663   4
   7  -2 -13 3454.93 516.748   4
   7  -2 -14 12389.6 871.699   4
   7  -2 -15 874.349 294.787   4
   7  -2 -16 1976.74 369.551   4
   7  -2 -17 4367.59 458.748   4
   7  -2 -18 2200.13 340.716   4
   7   3 -15 5334.74 673.682   4
   7   3 -14 2525.44 632.254   4
   7   3 -13-59.4102 554.786   4
   7   3 -13 534.845 188.264   5
   7   3 -13-141.531 268.125   8
   7   3 -12 1866.01 715.960   4
   7   3 -12 2061.74 361.608   5
   7   3 -12 1467.94 430.268   8
   7   3 -11 6362.00 635.400   5
   7   3 -11 6735.23 927.885   4
   7   3 -11 7286.42 804.112   8
   7   3 -10 1179.12 686.855   4
   7   3 -10 1504.42 375.837   5
   7   3 -10 1162.42 392.721   8
   7   3  -9 24866.1 1310.65   5
   7   3  -9 24892.9 1475.25   4
   7   3  -9 25222.6 1468.75   8
   7   3  -8 487.660 744.068   4
   7   3  -8 330.129 340.485   8
   7   3  -7 20664.8 1325.37   8
   7   3  -6 2283.39 484.281   8
   7   3  -5 6470.67 753.794   8
   7   3  -4 347.838 227.252   8
   7  -3   3 10799.6 871.880   5
   7   3  -3 12047.2 961.717   8
   7  -3   2 8173.84 790.650   5
   7   3  -2 8336.37 806.013   8
   7  -3   1 40512.7 1703.60   5
   7   3  -1 41152.6 1703.24   8
   7  -3   0 7330.96 768.748   5
   7  -3  -1 39860.1 1709.09   5
   7  -3  -2 9060.89 837.769   5
   7  -3  -3 11059.7 920.585   5
   7   3   3 10229.0 849.670   5
   7  -3  -4 436.286 630.108   4
   7  -3  -4 245.105 295.304   5
   7   3   4 840.209 270.435   5
   7  -3  -5 7369.36 764.710   5
   7  -3  -5 8285.02 888.545   4
   7  -3  -6 1729.39 572.952   4
   7  -3  -6 1986.13 443.716   5
   7  -3  -7 21011.3 1231.78   5
   7  -3  -7 20285.3 1218.18   4
   7  -3  -8 335.494 383.566   4
   7  -3  -8 585.484 303.264   5
   7  -3  -9 29400.1 1397.26   5
   7  -3  -9 27240.9 1340.77   4
   7  -3 -10 1107.80 365.747   4
   7  -3 -11 5968.33 653.400   4
   7  -3 -12 1508.95 385.974   4
   7  -3 -13 209.518 253.819   4
   7  -3 -14 2282.50 408.872   4
   7  -3 -15 6786.41 591.215   4
   7  -3 -16 1897.03 351.910   4
   7  -3 -17 9931.04 614.843   4
   7   4 -14 4148.05 519.407   8
   7   4 -13 1200.54 259.702   5
   7   4 -13 1789.22 411.710   8
   7   4 -12 1757.63 344.238   5
   7   4 -12 1904.27 416.854   8
   7   4 -11 4688.50 562.311   5
   7   4 -11 3363.17 552.241   8
   7   4 -10 12690.9 911.544   5
   7   4 -10 12468.6 1000.70   8
   7   4  -9 4883.99 640.063   8
   7   4  -8 3591.77 595.410   8
   7   4  -7 4661.49 669.724   8
   7   4  -6 5238.62 683.797   8
   7   4  -6 5028.00 673.476   7
   7   4  -5 624.276 317.164   8
   7   4  -5 565.085 290.040   7
   7   4  -4 2479.06 480.716   8
   7   4  -4 2609.01 499.689   7
   7   4  -3 5576.99 679.445   8
   7   4  -3 4849.26 646.938   7
   7   4  -2 6615.28 698.916   8
   7   4  -2 5456.92 682.808   7
   7   4  -1 5956.39 645.603   8
   7   4  -1 5692.96 697.498   7
   7   4   0 13107.9 1010.78   7
   7   4   1 5665.76 662.891   7
   7  -4  -7 3635.20 629.046   4
   7  -4  -8 2525.91 539.875   4
   7  -4  -9 4251.59 610.095   4
   7  -4 -10 13226.2 893.053   4
   7  -4 -11 3503.94 485.383   4
   7  -4 -12 2833.64 434.527   4
   7  -4 -13 2505.99 397.699   4
   7  -4 -14 4949.49 489.299   4
   7  -4 -15-326.643 271.807   4
   7  -4 -16 246.203 243.591   4
   7   5 -14 7678.78 627.550   8
   7   5 -13 924.264 216.140   5
   7   5 -13 1172.44 319.462   8
   7   5 -12 2867.02 391.258   5
   7   5 -12 2279.03 449.529   8
   7   5 -11 4421.46 508.405   5
   7   5 -11 3626.37 528.929   8
   7   5 -10 6903.43 754.751   8
   7   5  -9 8450.21 828.401   8
   7   5  -8 556.185 320.731   8
   7   5  -7 4746.83 658.216   8
   7   5  -7 5040.41 651.261   7
   7   5  -6 471.449 268.204   8
   7   5  -6 240.475 260.304   7
   7   5  -5 3474.45 556.801   8
   7   5  -5 2028.68 441.314   7
   7   5  -4 2081.63 438.357   8
   7   5  -4 2646.02 510.358   7
   7   5  -3 2035.38 400.131   8
   7   5  -3 1864.47 416.865   7
   7   5  -2 4272.30 584.883   8
   7   5  -2 4653.88 626.003   7
   7   5  -1 13921.5 1043.74   7
   7   5   0 7557.30 770.465   7
   7   5   1 13704.0 1006.50   7
   7   5   2 4037.31 564.245   7
   7   6 -14 7606.17 554.780   8
   7   6 -13 513.863 167.363   5
   7   6 -13 1189.78 283.204   8
   7   6 -12 5648.33 474.580   5
   7   6 -12 6100.35 593.948   8
   7   6 -11 684.296 257.883   5
   7   6 -11 747.748 289.344   8
   7   6 -10 3388.31 509.748   8
   7   6  -9 6354.65 676.013   8
   7   6  -8 2204.86 437.149   8
   7   6  -8 3144.00 477.364   7
   7   6  -7 190.570 259.185   8
   7   6  -7 841.875 351.523   7
   7   6  -6 1477.83 388.493   8
   7   6  -6 2561.43 480.345   7
   7   6  -5 1726.16 395.392   8
   7   6  -5 1097.89 376.679   7
   7   6  -4 3396.32 529.774   8
   7   6  -4 3992.21 593.700   7
   7   6  -3 688.712 282.212   8
   7   6  -3 456.225 310.006   7
   7   6  -2 5234.60 645.279   8
   7   6  -2 6876.72 738.624   7
   7   6  -1 2477.69 462.625   7
   7   6   0 4996.72 629.095   7
   7   6   1 3606.50 534.145   7
   7   6   2 4963.86 625.091   7
   7   6   3 540.242 239.830   7
   7   7 -13 2479.68 318.450   8
   7   7 -12-38.3486 204.593   8
   7   7 -11 1894.09 276.437   5
   7   7 -11 2568.54 363.472   8
   7   7 -10 1795.23 325.568   8
   7   7  -9 872.515 284.054   8
   7   7  -8 2622.62 416.928   8
   7   7  -8 2113.54 395.764   7
   7   7  -7 2698.51 424.064   8
   7   7  -7 2643.64 437.489   7
   7   7  -6 10013.6 780.881   8
   7   7  -6 11232.6 840.930   7
   7   7  -5 1430.53 345.184   8
   7   7  -5 2377.56 440.543   7
   7   7  -4-97.8895 180.429   8
   7   7  -4 5.73305 262.441   7
   7   7  -3 472.331 176.985   8
   7   7  -3 259.319 238.254   7
   7   7  -2 3022.69 492.713   7
   7   7  -1 706.493 318.700   7
   7   7   0 195.199 233.301   7
   7   7   1 1331.35 341.945   7
   7   7   2 2434.07 436.344   7
   7   8 -10 710.712 183.038   5
   7   8 -10 816.288 222.650   8
   7   8  -9 494.708 165.938   8
   7   8  -8 1715.49 305.860   8
   7   8  -7 3815.19 435.425   8
   7   8  -7 3940.88 438.656   7
   7   8  -6 5177.91 503.320   8
   7   8  -6 5681.07 537.033   7
   7   8  -5 2516.53 377.805   8
   7   8  -5 3542.15 441.023   7
   7   8  -4 796.498 205.667   8
   7   8  -4 78.2484 210.785   7
   7   8  -3 6709.94 610.274   7
   7   8  -2 1373.62 331.562   7
   7   8  -1 1627.54 331.333   7
   7   8   0 154.390 220.143   7
   7   8   1 1172.23 254.513   7
   7   9  -4 705.350 178.559   7
   7   9  -3 446.959 205.708   7
   7   9  -2 1231.50 257.247   7
   8   0   0 7330.48 750.032   5
   8   0   1 1154.41 359.906   5
   8   0  -1 883.330 325.766   5
   8   0   2 33093.0 1486.66   5
   8   0  -2 34050.4 1541.22   5
   8   0   3 51.5719 185.630   5
   8   0  -3-96.7034 232.145   5
   8   0   4 542.613 284.428   5
   8   0  -4 527.906 262.711   5
   8   0   5 1561.23 300.621   5
   8   0  -5 511.267 335.924   5
   8   0  -6 7959.85 773.758   5
   8   0  -7 21.2574 254.229   5
   8   0  -8 13062.8 930.963   5
   8   0  -8 13534.4 1290.50   4
   8   0  -9 3142.66 905.071   4
   8   0  -9 2916.10 458.021   5
   8   0 -10 5827.99 947.537   4
   8   0 -10 5528.28 578.499   5
   8   0 -11-82.3015 685.859   4
   8   0 -11 85.8969 242.941   5
   8   0 -12 4802.83 811.068   4
   8   0 -12 4516.96 450.937   5
   8   0 -13 97.1707 535.600   4
   8   0 -14 373.011 533.238   4
   8   0 -15-158.470 476.395   4
   8   1 -13 18519.0 793.374   5
   8   1 -12 979.006 724.878   4
   8   1 -12 1263.20 287.207   5
   8   1 -11 1656.66 795.537   4
   8   1 -11 1671.17 339.394   5
   8   1 -10 6008.12 596.359   5
   8   1  -9 4038.69 535.739   5
   8   1  -8 62.2277 229.298   5
   8   1  -7 5073.95 606.205   5
   8   1  -6 927.412 363.575   5
   8  -1   5 5923.20 589.892   5
   8   1  -5 8274.26 797.098   5
   8  -1   4 209.069 227.010   5
   8   1  -4 15.9585 242.682   5
   8  -1   3 15667.2 1016.46   5
   8   1  -3 16197.6 1078.50   5
   8  -1   2 6577.51 700.413   5
   8   1  -2 6324.01 688.695   5
   8  -1   1 8547.60 796.219   5
   8   1  -1 10137.8 859.132   5
   8  -1   0 3682.66 562.632   5
   8   1   0 3731.92 540.771   5
   8  -1  -1 10299.9 875.426   5
   8   1   1 10760.0 869.238   5
   8  -1  -2 6437.18 700.695   5
   8   1   2 5531.29 616.140   5
   8  -1  -3 15021.7 1043.90   5
   8   1   3 15780.8 998.906   5
   8  -1  -4 480.753 330.383   5
   8   1   4 4.11796 134.709   5
   8   1   5 5209.78 571.090   5
   8  -1  -5 8134.98 783.971   5
   8  -1  -6 838.230 359.740   5
   8  -1  -7 5982.34 674.702   5
   8  -1  -8 33.6372 782.969   4
   8  -1  -8 114.674 223.374   5
   8  -1  -9 4427.96 880.721   4
   8  -1  -9 4190.27 553.248   5
   8  -1 -10 6777.54 640.695   5
   8  -1 -10 6864.37 895.463   4
   8  -1 -11 2509.40 701.496   4
   8  -1 -11 2916.07 404.105   5
   8  -1 -12 1306.36 608.340   4
   8  -1 -13 20409.8 1071.32   4
   8  -1 -14-247.803 476.194   4
   8  -1 -15 2908.27 530.067   4
   8   2 -13 2555.59 307.978   5
   8   2 -12 28.2800 198.368   5
   8   2 -11 1083.47 276.210   5
   8   2 -10 3829.30 487.357   5
   8   2  -9 964.827 318.364   5
   8   2  -8 18366.7 1085.97   5
   8   2  -7 3319.38 513.322   5
   8   2  -6 2103.00 436.259   5
   8   2  -5 1454.47 415.129   5
   8   2  -4 1367.18 370.801   5
   8  -2   3 3251.47 489.161   5
   8   2  -3 2894.79 481.567   5
   8  -2   2 3813.00 533.316   5
   8   2  -2 5085.67 623.736   5
   8  -2   1 1279.79 365.857   5
   8   2  -1 1322.78 355.840   5
   8  -2   0 14753.8 1023.40   5
   8   2   0 14703.6 1011.61   5
   8  -2  -1 1356.45 379.035   5
   8   2   1 1004.66 266.964   5
   8  -2  -2 5058.05 636.898   5
   8   2   2 4419.25 562.578   5
   8  -2  -3 2498.69 484.476   5
   8   2   3 2722.71 443.202   5
   8  -2  -4 1488.81 423.549   5
   8   2   4 497.675 231.099   5
   8  -2  -5 1720.14 449.238   5
   8  -2  -6 2290.39 431.049   5
   8  -2  -7 3694.46 563.710   5
   8  -2  -8 16840.8 1034.12   5
   8  -2  -8 15285.0 1200.07   4
   8  -2  -9 590.655 701.413   4
   8  -2  -9 849.696 280.736   5
   8  -2 -10 3709.11 739.309   4
   8  -2 -11 532.239 566.756   4
   8  -2 -12 774.167 538.222   4
   8  -2 -13 1764.66 551.657   4
   8  -2 -14 198.268 437.318   4
   8  -2 -15 1212.07 446.339   4
   8   3 -13 5001.31 391.153   5
   8   3 -12 1570.03 254.605   5
   8   3 -11 10102.6 676.681   5
   8   3 -10 2403.99 396.256   5
   8   3  -9 2240.16 418.185   5
   8   3  -8 960.939 332.169   5
   8   3  -7 979.597 351.080   5
   8   3  -6 3236.49 502.216   5
   8   3  -5 7458.36 751.617   5
   8   3  -4-36.9943 277.815   5
   8   3  -3 8856.35 795.925   5
   8   3  -2 9036.28 806.213   5
   8   3  -1 10195.9 847.031   5
   8   3   0 7811.33 729.369   5
   8  -3  -1 11107.6 903.520   5
   8   3   1 12104.8 891.843   5
   8  -3  -2 9848.17 843.232   5
   8   3   2 7219.55 686.774   5
   8  -3  -3 7690.27 759.000   5
   8   3   3 5875.85 620.277   5
   8  -3  -4 115.804 277.791   5
   8   3   4-324.600 206.126   5
   8  -3  -5 7987.55 761.665   5
   8  -3 -11 10638.7 863.051   4
   8  -3 -12 924.364 509.083   4
   8   4 -12 4275.60 391.170   5
   8   4 -11 3929.87 413.909   5
   8   4 -10 3655.03 435.056   5
   8   4  -9 3139.74 457.204   5
   8   4  -9 2818.44 455.111   8
   8   4  -8 1983.84 405.917   5
   8   4  -8 2353.88 452.469   8
   8   4  -7 3237.91 481.313   5
   8   4  -7 2973.87 495.777   8
   8   4  -6 1391.42 369.492   5
   8   4  -6 1690.39 392.714   8
   8   4  -5 104.725 228.547   5
   8   4  -5 54.7821 243.913   8
   8   4  -4 2989.64 507.029   5
   8   4  -4 2328.32 477.300   8
   8   4  -3-67.8143 258.265   5
   8   4  -3-90.5996 292.833   8
   8   4  -2 213.735 265.385   5
   8   4  -1 3379.61 520.511   5
   8   4   0 16198.1 1037.28   5
   8   4   1 3324.59 516.620   5
   8   4   2-33.3504 245.770   5
   8   4   3 138.099 176.629   5
   8   4   4 2319.67 370.499   5
   8   5 -11 1669.79 273.889   5
   8   5 -10 3606.13 407.209   5
   8   5  -9 1554.22 309.736   5
   8   5  -9 1556.55 342.579   8
   8   5  -8 1280.14 307.723   5
   8   5  -8 1222.71 322.814   8
   8   5  -7 330.588 234.908   5
   8   5  -7 135.285 241.413   8
   8   5  -6 3437.06 471.458   5
   8   5  -6 3327.13 489.577   8
   8   5  -5 4326.05 533.220   5
   8   5  -5 3819.15 523.447   8
   8   5  -4 414.275 303.978   5
   8   5  -4 475.855 231.907   8
   8   5  -3 11496.9 852.000   5
   8   5  -3 9771.96 771.157   8
   8   5  -2 1289.44 359.093   5
   8   5  -1 421.191 264.196   5
   8   5   0 1276.09 335.684   5
   8   5   1 721.492 303.237   5
   8   5   2 990.721 288.579   5
   8   5   3 9650.61 693.113   5
   8   6 -10 4548.94 397.833   5
   8   6  -9 5929.69 479.998   5
   8   6  -9 5624.17 503.190   8
   8   6  -8 1320.17 271.518   5
   8   6  -8 1744.10 329.397   8
   8   6  -7 2737.14 377.214   5
   8   6  -7 2607.49 383.815   8
   8   6  -6 1366.85 316.306   5
   8   6  -6 1263.97 282.923   8
   8   6  -5 749.274 244.853   5
   8   6  -5 576.221 254.945   8
   8   6  -4 973.939 276.937   8
   8   6  -1 1659.97 354.382   5
   8   6   0 379.918 228.604   5
   8   6   1 1049.47 288.242   5
   8   6   2 3804.48 436.125   5
   8   6   3 3940.48 416.000   5
   8   7  -8 2070.09 269.916   5
   8   7  -7 4832.99 412.746   5
   8   7  -6 721.856 203.150   5
   8   7  -5 2426.11 330.893   5
   8   7  -4 6198.92 519.356   5
   8   7  -3 1208.70 272.020   5
   8   7  -2 3119.86 382.096   5
   8   7  -1 1317.55 268.879   5
   8   7   0 2597.53 348.231   5
   8   7   1 1553.56 267.436   5
   8   7   2 2110.80 303.046   5
   8   8  -4 329.570 140.255   5
   8   8  -3 2777.88 293.634   5
   8   8  -2 3349.65 319.342   5
   9   0   0 8.98259 209.419   5
   9   0   1 9896.17 762.036   5
   9   0  -1 8753.98 739.868   5
   9   0   2-1.19044 175.549   5
   9   0  -2-7.84808 234.372   5
   9   0   3-106.796 239.220   5
   9   0  -3-122.237 211.574   5
   9   0   4 11317.5 738.724   5
   9   0  -4 11843.3 838.348   5
   9   0  -5 379.805 243.768   5
   9   0  -6 3720.38 484.558   5
   9   0  -7 1089.25 312.763   5
   9   0  -8 961.575 260.218   5
   9   0  -9 1872.68 314.740   5
   9   0 -10 4.07918 155.492   5
   9   1 -11 1667.94 228.570   5
   9   1 -10 1423.40 263.836   5
   9   1  -9 2514.99 367.371   5
   9   1  -8 12289.0 756.744   5
   9   1  -7 8312.42 666.007   5
   9   1  -6 1333.44 323.136   5
   9   1  -5 1811.67 351.430   5
   9   1  -4 4038.65 509.453   5
   9   1  -3 9988.15 787.722   5
   9  -1   2 5572.28 577.052   5
   9   1  -2 5151.34 588.416   5
   9  -1   1 2401.21 400.710   5
   9   1  -1 2172.46 413.150   5
   9  -1   0 1140.55 324.156   5
   9   1   0 692.721 279.322   5
   9  -1  -1 3376.95 469.845   5
   9   1   1 3460.94 451.679   5
   9  -1  -2 5960.18 626.578   5
   9   1   2 5951.54 582.268   5
   9  -1  -3 10852.0 816.430   5
   9   1   3 9736.46 707.397   5
   9   1   4 3832.34 441.583   5
   9  -1  -4 3774.42 512.514   5
   9  -1  -5 2119.70 395.160   5
   9  -1  -6 1202.96 333.713   5
   9  -1  -7 8660.26 669.986   5
   9  -1  -8 11979.4 746.965   5
   9   2 -11-250.487 118.802   5
   9   2 -10 2624.40 332.526   5
   9   2  -9 1394.78 269.554   5
   9   2  -8 424.837 203.701   5
   9   2  -7 2596.38 392.735   5
   9   2  -6 3110.27 422.916   5
   9   2  -5 283.884 198.263   5
   9   2  -4 4209.60 496.427   5
   9   2  -3 4198.37 497.651   5
   9   2  -2 5453.16 559.200   5
   9   2  -1 3291.78 468.435   5
   9   2   0-209.621 185.038   5
   9   2   1 2849.89 413.815   5
   9   2   2 5626.00 549.624   5
   9   2   3 5519.94 526.728   5
   9   3 -10 829.554 196.110   5
   9   3  -9 2870.66 339.859   5
   9   3  -8 641.107 208.115   5
   9   3  -7 3411.71 409.916   5
   9   3  -6 2440.28 374.003   5
   9   3  -5 139.037 194.683   5
   9   3  -4 8696.74 670.971   5
   9   3  -3 1562.19 325.542   5
   9   3  -2 255.697 228.895   5
   9   3  -1 1947.14 372.314   5
   9   3   0 3379.75 443.553   5
   9   3   1 2615.32 375.653   5
   9   3   2 22.8362 160.105   5
   9   3   3 457.982 210.066   5
   9   4  -9 971.221 203.485   5
   9   4  -8 525.430 187.565   5
   9   4  -7 2046.36 308.104   5
   9   4  -6 1558.72 296.952   5
   9   4  -5 4007.64 438.922   5
   9   4  -4 6282.98 541.039   5
   9   4  -3 2123.72 336.168   5
   9   4  -2 878.572 246.495   5
   9   4  -1 889.958 218.028   5
   9   4   0 758.196 202.432   5
   9   4   1 1198.21 281.220   5
   9   4   2 1472.32 270.869   5
   9   5  -7 157.906 103.679   5
   9   5  -6 392.215 179.744   5
   9   5  -5 2172.07 297.357   5
   9   5  -4 2819.55 342.842   5
   9   5  -3 1011.84 189.235   5
   9   5  -2 758.449 198.715   5
   9   5  -1 1927.61 287.399   5
   9   5   0 406.778 170.716   5
   9   5   1 1728.95 259.987   5
   9   6  -4 2216.98 245.668   5
   9   6  -3 4332.66 357.504   5
   9   6  -2 220.753 92.3222   5
  10   1  -6 296.915 129.371   5
  10   1  -5 3282.28 317.367   5
  10   1  -4 2058.69 278.593   5
  10   1  -3 1573.82 260.203   5
  10   1  -2 10416.9 586.941   5
  10   1  -1 566.921 171.235   5
  10   1   0 29.9755 138.352   5
  10   2  -5 1220.82 196.723   5
  10   2  -4 1917.14 272.008   5
  10   2  -3 5441.48 416.015   5
  10   2  -2 709.403 180.521   5
  10   2  -1 262.419 142.369   5
   0   0   0    0.00    0.00   0
TITL JSRAV145 in P2(1)2(1)2(1)
REM P2(1)2(1)2(1) (#19 in standard setting)
CELL 1.54184   8.334402  10.593653  21.122774  90.0000  90.0000  90.0000
ZERR    4.00   0.000286   0.000398   0.000793   0.0000   0.0000   0.0000
LATT -1
SYMM -x+1/2,-y, z+1/2
SYMM -x, y+1/2,-z+1/2
SYMM  x+1/2,-y+1/2,-z
SFAC C H N O S
UNIT 80.00 100.00 4.00 12.00 4.00
TREF
HKLF 4
END
;
_shelx_hkl_checksum     75912
_shelx_res_file
;
TITL JSRAV145 in P2(1)2(1)2(1)
    JSRAV145.res
    created by SHELXL-2018/1 at 09:06:34 on 19-May-2019
REM TITL shelxt_a.res in P2(1)2(1)2(1)
REM SHELXT solution in P2(1)2(1)2(1)
REM R1 0.130,  Rweak 0.035,  Alpha 0.005,  Orientation as input
REM Flack x = -0.016 ( 0.017 ) from Parsons' quotients
REM Formula found by SHELXT:  C18 N O5 S
REM  irregular colourless block
CELL  1.54184   8.3344  10.5937  21.1228   90.000   90.000   90.000
ZERR    4.000   0.0003   0.0004   0.0008    0.000    0.000    0.000
LATT -1
SYMM 1/2-X, -Y, 1/2+Z
SYMM -X, 1/2+Y, 1/2-Z
SYMM 1/2+X, 1/2-Y, -Z
SFAC C H N O S
UNIT 80.00 100.00 4.00 12.00 4.00
TEMP -173
SIZE .20 .18 .08
L.S. 12
BOND $H
CONF
CONF
ACTA
LIST 4
FMAP 2
PLAN 5
MPLA N1 C13 C7
MPLA C7 C8 C9 C10 C11 C12
REM MPLA C10 C101 C102
MPLA S1 C1 C2 C3 C4 C5 C6 C41 C42
MPLA C1 C2 C3 C4 C5 C6
MPLA C4 C41 C12
EQIV $1 -1+x,y,z
EQIV $2 1-x,1/2+y,1/2-z
EQIV $3  -1/2+x,1/2-y,-z
EQIV $4 1.5-X,1-Y,-1/2+Z
HTAB C14 O3
HTAB C14 O2_$1
HTAB C15 O1_$1
HTAB C15 O2_$1
HTAB C16 O2_$1
HTAB C13 O3_$2
HTAB C15 O2_$2
HTAB C41 O2_$3
HTAB C42 O1_$4
DFIX 1.48  0.01 C10 C101
DFIX 1.3 0.01 C101 C102
SADI C4 C41 C10 C101
SADI C41 C42 C101 C102
DFIX 1.48  0.01 C10 C103
DFIX 1.3 0.01 C103 C104
SADI C4 C41 C10 C103
SADI C41 C42 C103 C104
WGHT    0.046500    0.584200
FVAR       5.82746   0.54201
O1    4    0.712856    0.377259    0.230597    11.00000    0.04213    0.03131 =
         0.02869   -0.00810    0.00053    0.00037
O2    4    0.904693    0.223392    0.191919    11.00000    0.02503    0.04541 =
         0.02687   -0.00105   -0.00344    0.01018
O3    4    0.624079    0.166576    0.200703    11.00000    0.03696    0.03034 =
         0.02745    0.00461   -0.00082   -0.00757
S1    5    0.739180    0.268353    0.190518    11.00000    0.02580    0.02594 =
         0.02026   -0.00219   -0.00095    0.00044
C1    1    0.709792    0.320997    0.111558    11.00000    0.02428    0.01983 =
         0.01978   -0.00099   -0.00159    0.00364
C2    1    0.816738    0.405867    0.084774    11.00000    0.02175    0.02367 =
         0.03069   -0.00422   -0.00006   -0.00058
AFIX  43
H2    2    0.901987    0.439140    0.109530    11.00000   -1.20000
AFIX   0
C3    1    0.800004    0.442622    0.021862    11.00000    0.02586    0.02319 =
         0.03109    0.00106    0.00635   -0.00031
AFIX  43
H3    2    0.873464    0.501524    0.004257    11.00000   -1.20000
AFIX   0
C4    1    0.677136    0.394291   -0.015633    11.00000    0.02826    0.02440 =
         0.02493   -0.00186   -0.00106    0.00431
C41   1    0.660241    0.422769   -0.084128    11.00000    0.03461    0.02859 =
         0.02798    0.00027   -0.00431    0.00352
AFIX  43
H41   2    0.567919    0.390300   -0.104880    11.00000   -1.20000
AFIX   0
C42   1    0.760733    0.488509   -0.118678    11.00000    0.03534    0.04231 =
         0.02754    0.00492    0.00135    0.00465
AFIX  93
H42A  2    0.854786    0.522910   -0.100025    11.00000   -1.20000
H42B  2    0.739494    0.501740   -0.162365    11.00000   -1.20000
AFIX   0
C5    1    0.567611    0.312943    0.012172    11.00000    0.02797    0.03023 =
         0.03243    0.00158   -0.01002   -0.00232
AFIX  43
H5    2    0.480488    0.281673   -0.012223    11.00000   -1.20000
AFIX   0
C6    1    0.582869    0.276043    0.075389    11.00000    0.02828    0.02568 =
         0.03079    0.00298   -0.00568   -0.00338
AFIX  43
H6    2    0.506511    0.220260    0.093620    11.00000   -1.20000
AFIX   0
C7    1    0.348578    0.349352    0.399995    11.00000    0.02114    0.03439 =
         0.02919   -0.00096   -0.00320   -0.00603
C8    1    0.292443    0.459250    0.427869    11.00000    0.03367    0.03820 =
         0.04558   -0.00902   -0.01376    0.00062
AFIX  43
H8    2    0.270082    0.530860    0.402275    11.00000   -1.20000
AFIX   0
C9    1    0.268734    0.465633    0.492426    11.00000    0.03426    0.08765 =
         0.05113   -0.03556   -0.01283    0.00831
AFIX  43
H9    2    0.228496    0.541594    0.510296    11.00000   -1.20000
AFIX   0
C10   1    0.301744    0.364876    0.531891    11.00000    0.03052    0.11574 =
         0.03362   -0.01246   -0.00532   -0.01777
PART 1
C101  1    0.281850    0.336112    0.602311    21.00000    0.04473    0.03194 =
         0.03768    0.00909   -0.01556   -0.01596
AFIX  43
H101  2    0.324589    0.260969    0.620146    21.00000   -1.20000
AFIX   0
C102  1    0.204543    0.417495    0.637409    21.00000    0.12647    0.04253 =
         0.02993    0.00474   -0.00916   -0.00882
AFIX  93
H10A  2    0.162395    0.492277    0.618983    21.00000   -1.20000
H10B  2    0.190496    0.401869    0.681348    21.00000   -1.20000
AFIX   0
PART 2
C103  1    0.272437    0.415976    0.597286   -21.00000    0.04035    0.03102 =
         0.02820   -0.00058   -0.00230   -0.00298
AFIX  43
H103  2    0.251488    0.503001    0.604321   -21.00000   -1.20000
AFIX   0
C104  1    0.277142    0.334528    0.644385   -21.00000    0.04440    0.04497 =
         0.02315    0.00239    0.00208   -0.00996
AFIX  93
H10C  2    0.298320    0.247947    0.636175   -21.00000   -1.20000
H10D  2    0.259356    0.362379    0.686556   -21.00000   -1.20000
AFIX   0
PART 0
C11   1    0.359659    0.256438    0.504311    11.00000    0.04786    0.07321 =
         0.04023    0.02460   -0.01676   -0.02620
AFIX  43
H11   2    0.384283    0.185948    0.530359    11.00000   -1.20000
AFIX   0
C12   1    0.383041    0.247334    0.439465    11.00000    0.03647    0.03342 =
         0.04569    0.00377   -0.00981   -0.00694
AFIX  43
H12   2    0.422829    0.171040    0.421795    11.00000   -1.20000
AFIX   0
C13   1    0.380285    0.345121    0.329821    11.00000    0.02227    0.04174 =
         0.03466    0.00188   -0.00272   -0.00188
AFIX  23
H13A  2    0.468168    0.284452    0.321549    11.00000   -1.20000
H13B  2    0.417035    0.429445    0.315753    11.00000   -1.20000
AFIX   0
C14   1    0.282584    0.311141    0.222251    11.00000    0.03936    0.09409 =
         0.02501   -0.00737    0.00099    0.00005
AFIX 137
H14A  2    0.190237    0.290203    0.195519    11.00000   -1.50000
H14B  2    0.368715    0.249929    0.214829    11.00000   -1.50000
H14C  2    0.320828    0.396094    0.211787    11.00000   -1.50000
AFIX   0
C15   1    0.098645    0.395509    0.300611    11.00000    0.02935    0.02911 =
         0.04064   -0.00548   -0.00634    0.00636
AFIX 137
H15A  2    0.010714    0.374402    0.271685    11.00000   -1.50000
H15B  2    0.134872    0.481981    0.292401    11.00000   -1.50000
H15C  2    0.061038    0.388818    0.344442    11.00000   -1.50000
AFIX   0
N1    3    0.233592    0.306853    0.290498    11.00000    0.02665    0.03311 =
         0.02706   -0.00271   -0.00267    0.00181
C16   1    0.180752    0.174918    0.305960    11.00000    0.05632    0.02158 =
         0.05525   -0.00205   -0.01880   -0.00216
AFIX 137
H16A  2    0.148219    0.170607    0.350491    11.00000   -1.50000
H16B  2    0.269731    0.116280    0.298539    11.00000   -1.50000
H16C  2    0.089814    0.151749    0.278940    11.00000   -1.50000
AFIX   0
HKLF 4
REM  JSRAV145 in P2(1)2(1)2(1)
REM R1 =  0.0396 for    2784 Fo > 4sig(Fo)  and  0.0477 for all    3103 data
REM    248 parameters refined using     10 restraints
END
WGHT      0.0412      0.6761
REM Highest difference peak  0.368,  deepest hole -0.292,  1-sigma level  0.048
Q1    1  -0.0025  0.4541  0.7059  11.00000  0.05    0.37
Q2    1   0.3642  0.1915  0.2130  11.00000  0.05    0.19
Q3    1   0.3026  0.3242  0.3109  11.00000  0.05    0.19
Q4    1   0.3630  0.3214  0.5224  11.00000  0.05    0.18
Q5    1   0.7297  0.2877  0.1409  11.00000  0.05    0.18
;
_shelx_res_checksum     10431
