# Supplementary material for: Structure and Hirshfeld surface analysis of the salt N,N,N-trimethyl-1-(4-vinyl­phen­yl)methanaminium 4-vinyl­benzene­sulfonate
Source: Acta Crystallogr E Crystallogr Commun. 2019 Jun 4;75(Pt 7):946–50. doi: 10.1107/S2056989019007758 (PMC6659345; doi:10.1107/S2056989019007758)
Supplement: Supplementary file 2 [file e-75-00946-Isup2.hkl]

data_I                                                                          
_shelx_title ' JSRAV145 in P2(1)2(1)2(1)'                                       
_shelx_refln_list_code          4                                               
_shelx_F_calc_maximum      163.71                                               
_exptl_crystal_F_000       768.00                                               
_reflns_d_resolution_high  0.8069                                               
                                                                                
loop_                                                                           
 _space_group_symop_operation_xyz                                               
 'x, y, z'                                                                      
 '-x+1/2, -y, z+1/2'                                                            
 '-x, y+1/2, -z+1/2'                                                            
 'x+1/2, -y+1/2, -z'                                                            
                                                                                
_cell_length_a     8.3344                                                       
_cell_length_b    10.5937                                                       
_cell_length_c    21.1228                                                       
_cell_angle_alpha  90.000                                                       
_cell_angle_beta   90.000                                                       
_cell_angle_gamma  90.000                                                       
                                                                                
_shelx_F_squared_multiplier     1.000                                           
                                                                                
loop_                                                                           
 _refln_index_h                                                                 
 _refln_index_k                                                                 
 _refln_index_l                                                                 
 _refln_F_squared_calc                                                          
 _refln_F_squared_meas                                                          
 _refln_F_squared_sigma                                                         
 _refln_observed_status                                                         
   4   0   0        338.02        297.77        16.44 o                         
   6   0   0       2052.68       2042.38        40.02 o                         
   8   0   0        195.33        215.86        22.09 o                         
   1   1   0         36.99         31.58         1.96 o                         
   2   1   0         89.85         86.64         5.43 o                         
   3   1   0        161.33        170.54        11.73 o                         
   4   1   0          1.51          6.12         3.07 o                         
   5   1   0         16.48         17.61         4.04 o                         
   6   1   0        637.60        696.11        24.92 o                         
   7   1   0        418.75        400.64        16.72 o                         
   8   1   0        114.80        109.20        11.48 o                         
   9   1   0         46.42         27.03         6.59 o                         
  10   1   0          1.28          0.88         4.07 o                         
   0   2   0      19469.32      18523.11        81.71 o                         
   1   2   0       2473.46       2214.15        27.37 o                         
   2   2   0         59.44         69.25         3.92 o                         
   3   2   0       3913.92       4296.17        33.00 o                         
   4   2   0        209.22        258.08        11.60 o                         
   5   2   0       1320.33       1448.61        45.38 o                         
   6   2   0       1406.97       1450.46        32.02 o                         
   7   2   0        285.59        296.36        14.73 o                         
   8   2   0        438.83        433.71        21.19 o                         
   9   2   0          3.32         -5.45         5.45 o                         
   1   3   0        626.30        601.96        17.78 o                         
   2   3   0       1118.84       1075.86        18.40 o                         
   3   3   0        406.70        406.53        19.37 o                         
   4   3   0        476.14        492.86        24.88 o                         
   5   3   0        471.44        459.94        27.96 o                         
   6   3   0       1288.80       1364.37        29.98 o                         
   7   3   0        204.78        215.87        22.64 o                         
   8   3   0        219.16        230.02        21.48 o                         
   9   3   0        104.11         99.52        13.06 o                         
   0   4   0         48.47         37.53         3.37 o                         
   1   4   0       1748.89       1934.66        24.09 o                         
   2   4   0         14.50          6.38         3.25 o                         
   3   4   0        528.29        519.79        23.49 o                         
   4   4   0        800.48        751.70        32.63 o                         
   5   4   0         54.48         45.23         5.78 o                         
   6   4   0       1759.49       1925.98        50.16 o                         
   7   4   0        374.71        385.99        29.76 o                         
   8   4   0        515.72        476.98        30.54 o                         
   9   4   0          9.51         22.33         5.96 o                         
   1   5   0        252.30        300.30        10.97 o                         
   2   5   0       1071.55       1076.96        22.22 o                         
   3   5   0         27.77         31.11         7.94 o                         
   4   5   0          6.50          0.18         6.37 o                         
   5   5   0        719.70        761.90        27.75 o                         
   6   5   0          7.11          5.06         7.83 o                         
   7   5   0        251.25        222.54        22.69 o                         
   8   5   0         42.68         37.58         9.88 o                         
   9   5   0         13.93         11.98         5.03 o                         
   0   6   0        168.43        134.08        14.12 o                         
   1   6   0        379.93        355.15        11.17 o                         
   2   6   0         14.33         13.80         4.26 o                         
   3   6   0         34.37         13.81         7.32 o                         
   4   6   0         12.04          5.24         7.20 o                         
   5   6   0        152.17        130.94        12.81 o                         
   6   6   0         47.53         52.74        12.76 o                         
   7   6   0        131.16        147.14        18.52 o                         
   8   6   0          1.26         11.19         6.73 o                         
   1   7   0        602.42        640.59        18.49 o                         
   2   7   0         31.28         36.98         5.20 o                         
   3   7   0          1.37         -1.70         4.60 o                         
   4   7   0        154.48        171.21        10.95 o                         
   5   7   0         18.67         19.19         9.51 o                         
   6   7   0        181.46        175.26        20.77 o                         
   7   7   0          0.92          5.75         6.87 o                         
   8   7   0         81.63         76.49        10.25 o                         
   0   8   0         19.60         10.71         5.73 o                         
   1   8   0         22.26         25.17         4.46 o                         
   2   8   0          8.86         10.57         4.11 o                         
   3   8   0         34.16         32.19         8.09 o                         
   4   8   0          4.18         -3.93         8.11 o                         
   5   8   0         79.13         63.52        13.84 o                         
   6   8   0         99.95        104.77        16.05 o                         
   7   8   0          3.97          4.55         6.48 o                         
   1   9   0       1060.22       1236.37        35.40 o                         
   2   9   0        466.42        476.11        21.98 o                         
   3   9   0        496.55        537.79        33.66 o                         
   4   9   0          1.71         -1.83         6.71 o                         
   5   9   0        135.06        129.63        17.88 o                         
   6   9   0         26.58         22.94         6.82 o                         
   0  10   0         25.49         22.62        10.23 o                         
   1  10   0         35.98         29.69         6.96 o                         
   2  10   0         23.80         16.76         5.20 o                         
   3  10   0         32.09          6.96         6.83 o                         
   4  10   0         10.07          0.54         8.14 o                         
   5  10   0          0.14          2.67         6.88 o                         
   6  10   0          0.43         14.48         5.71 o                         
   1  11   0         39.80         41.40         9.56 o                         
   2  11   0         99.51         80.91        22.88 o                         
   3  11   0        150.45        160.92        16.91 o                         
   4  11   0          0.66         -7.72         7.72 o                         
   5  11   0        298.99        324.43        18.18 o                         
   0  12   0        284.55        327.48        22.71 o                         
   1  12   0         27.74         12.40         6.06 o                         
   2  12   0         53.32         68.40        10.52 o                         
   3  12   0          3.80         10.41         5.68 o                         
   1   0   1        110.94        149.54         5.44 o                         
   2   0   1      12255.00      11733.23        39.97 o                         
   3   0   1        766.89        774.29        21.88 o                         
   4   0   1        480.37        550.87        15.46 o                         
   5   0   1        276.42        291.06        13.24 o                         
   6   0   1         32.23         32.22         4.16 o                         
   7   0   1         31.56         40.57         7.19 o                         
   8   0   1         38.99         29.94         7.11 o                         
   9   0   1        246.97        275.13        16.82 o                         
 -10   1   1         13.54         16.69         5.04 o                         
  -9   1   1         75.91         67.61         8.47 o                         
  -8   1   1        289.73        275.33        23.41 o                         
  -7   1   1        467.08        476.48        20.91 o                         
  -6   1   1        367.53        352.64        14.66 o                         
  -5   1   1       1463.64       1518.29        29.31 o                         
  -4   1   1        547.94        548.33        15.28 o                         
  -3   1   1       1854.38       1783.09        29.72 o                         
  -2   1   1        877.60        789.81        15.63 o                         
  -1   1   1       2080.54       2269.36        18.63 o                         
   0   1   1         99.55        111.34         3.52 o                         
   1   1   1       2128.56       2112.83        24.11 o                         
   3   1   1       2085.51       2034.47        52.20 o                         
   4   1   1        515.44        512.69        20.74 o                         
   5   1   1       1607.73       1584.85        29.72 o                         
   6   1   1        385.99        388.00        16.44 o                         
   7   1   1        516.11        509.99        27.28 o                         
   8   1   1        316.63        310.27        18.16 o                         
   9   1   1        106.88        100.74         9.59 o                         
 -10   2   1          5.97          7.73         4.19 o                         
  -9   2   1        127.82         96.93        13.79 o                         
  -8   2   1         30.31         38.35         7.51 o                         
  -7   2   1        156.62        154.53        10.82 o                         
  -6   2   1        183.84        215.77        16.64 o                         
  -5   2   1          4.74         -2.29         7.36 o                         
  -4   2   1        556.18        563.29        30.71 o                         
  -3   2   1       1017.27       1088.93        21.29 o                         
  -2   2   1       4847.00       5178.71        35.21 o                         
  -1   2   1      21463.43      20681.57        75.69 o                         
   0   2   1       3432.60       3104.21        43.35 o                         
   1   2   1      21504.31      20399.26        61.57 o                         
   2   2   1       4971.25       5118.59        37.82 o                         
   3   2   1       1056.00       1060.51        16.42 o                         
   4   2   1        532.41        563.12        14.66 o                         
   5   2   1          7.59         12.22         8.07 o                         
   6   2   1        167.31        190.17         9.88 o                         
   7   2   1        130.36        125.85        13.47 o                         
   8   2   1         32.46         33.74         6.43 o                         
   9   2   1        106.71         83.92        12.19 o                         
  -9   3   1         88.61         57.34        10.96 o                         
  -8   3   1        349.33        300.24        24.94 o                         
  -7   3   1       1181.97       1202.47        35.47 o                         
  -6   3   1       1865.40       1845.00        30.14 o                         
  -5   3   1        355.99        327.20        24.06 o                         
  -4   3   1        977.24        972.18        34.27 o                         
  -3   3   1        450.15        475.06        21.22 o                         
  -1   3   1       1225.72       1078.15        22.25 o                         
   0   3   1          0.59          3.16         1.67 o                         
   1   3   1       1103.16        986.42        32.21 o                         
   2   3   1        348.07        352.89        11.05 o                         
   3   3   1        494.93        507.60        21.90 o                         
   4   3   1        962.49        924.45        33.86 o                         
   5   3   1        338.86        318.61        23.52 o                         
   6   3   1       1885.05       1978.80        35.93 o                         
   7   3   1       1085.02       1173.76        50.33 o                         
   8   3   1        367.67        342.59        18.69 o                         
   9   3   1         72.21         77.01        11.06 o                         
  -9   4   1         30.02         26.21         6.42 o                         
  -8   4   1        120.88         99.52        15.33 o                         
  -7   4   1        157.10        171.91        13.95 o                         
  -6   4   1        179.51        172.74        11.64 o                         
  -5   4   1        283.87        274.64        13.08 o                         
  -4   4   1       1787.23       1937.17        51.19 o                         
  -3   4   1        200.12        210.85        15.50 o                         
  -2   4   1       1606.70       1562.38        32.35 o                         
  -1   4   1        833.14        878.08        18.38 o                         
   0   4   1        183.03        160.58         5.49 o                         
   1   4   1        832.01        815.70        41.67 o                         
   2   4   1       1594.50       1599.86        25.16 o                         
   3   4   1        197.65        209.90        15.71 o                         
   4   4   1       1726.21       1868.05        50.36 o                         
   5   4   1        298.06        303.72        13.56 o                         
   6   4   1        162.92        154.27        11.12 o                         
   7   4   1        163.32        166.84        19.52 o                         
   8   4   1        123.81         97.90        15.21 o                         
   9   4   1         35.69         35.28         8.28 o                         
  -9   5   1         51.78         56.76         8.46 o                         
  -8   5   1         19.66         12.40         7.78 o                         
  -7   5   1        423.65        409.95        30.73 o                         
  -6   5   1         52.62         57.07         8.31 o                         
  -5   5   1        271.89        253.45        16.44 o                         
  -4   5   1         57.39         46.86        10.52 o                         
  -3   5   1        130.51        108.14        12.35 o                         
  -2   5   1        170.59        165.64         8.03 o                         
  -1   5   1        575.43        600.26        13.14 o                         
   0   5   1        522.39        495.82         8.32 o                         
   1   5   1        542.98        559.89        12.74 o                         
   2   5   1        171.43        158.03        10.97 o                         
   3   5   1        191.32        163.33        14.90 o                         
   4   5   1         59.46         56.18        11.72 o                         
   5   5   1        299.90        289.79        17.35 o                         
   6   5   1         64.06         84.91         9.92 o                         
   7   5   1        378.18        403.54        29.64 o                         
   8   5   1         27.65         21.25         8.93 o                         
   9   5   1         47.22         50.91         7.66 o                         
  -8   6   1         54.04         48.88        10.44 o                         
  -7   6   1        114.87         72.96        13.62 o                         
  -6   6   1        216.29        252.67        24.86 o                         
  -5   6   1        651.93        669.66        45.51 o                         
  -4   6   1        886.58        882.97        39.20 o                         
  -3   6   1        336.46        381.66        19.46 o                         
  -2   6   1        618.88        695.23        17.02 o                         
  -1   6   1        662.10        733.22        16.25 o                         
   0   6   1         18.85          8.66         4.48 o                         
   1   6   1        697.09        783.96        16.43 o                         
   2   6   1        605.36        696.56        19.60 o                         
   3   6   1        366.69        376.31        23.00 o                         
   4   6   1        869.38        827.99        37.74 o                         
   5   6   1        662.43        646.33        26.72 o                         
   6   6   1        184.53        210.81        21.64 o                         
   7   6   1        116.02        106.20        15.73 o                         
   8   6   1         42.92         30.90         8.49 o                         
  -8   7   1         40.30         38.80         7.92 o                         
  -7   7   1         28.92         20.80         9.38 o                         
  -6   7   1        119.73        117.47        16.89 o                         
  -5   7   1        445.42        445.38        32.75 o                         
  -4   7   1        178.23        192.08        12.91 o                         
  -3   7   1       1498.19       1513.30        29.85 o                         
  -2   7   1        590.87        563.21        18.13 o                         
  -1   7   1       1601.90       1725.90        29.55 o                         
   0   7   1         96.92        104.71         9.59 o                         
   1   7   1       1528.52       1650.41        29.48 o                         
   2   7   1        604.00        603.18        15.98 o                         
   3   7   1       1468.62       1494.53        47.31 o                         
   4   7   1        156.77        155.35        10.98 o                         
   5   7   1        483.22        489.79        34.04 o                         
   6   7   1        113.78        134.89        17.24 o                         
   7   7   1         29.07         39.20        10.07 o                         
   8   7   1         48.86         45.75         7.88 o                         
  -7   8   1         34.13         47.93         9.76 o                         
  -6   8   1        197.39        226.60        22.66 o                         
  -5   8   1        207.88        214.15        22.69 o                         
  -4   8   1        403.03        434.12        28.65 o                         
  -3   8   1        165.52        151.69        13.58 o                         
  -2   8   1        478.20        458.52        25.72 o                         
  -1   8   1         70.49         59.87         6.74 o                         
   0   8   1        627.19        635.37        17.22 o                         
   1   8   1         72.77         69.51         6.57 o                         
   2   8   1        499.65        490.54        15.42 o                         
   3   8   1        143.31        122.93        12.67 o                         
   4   8   1        434.54        498.32        30.70 o                         
   5   8   1        186.13        196.65        21.39 o                         
   6   8   1        181.05        186.66        20.31 o                         
   7   8   1         25.00         34.52         7.49 o                         
  -6   9   1         94.96         72.76        12.06 o                         
  -5   9   1        135.44        110.11        16.93 o                         
  -4   9   1        178.42        168.09        17.98 o                         
  -3   9   1        375.02        373.89        28.42 o                         
  -2   9   1        808.46        828.68        45.27 o                         
  -1   9   1        371.95        380.76        16.86 o                         
   0   9   1        490.83        496.70        20.58 o                         
   1   9   1        337.33        334.28        18.87 o                         
   2   9   1        839.49        871.80        29.65 o                         
   3   9   1        348.37        375.53        28.48 o                         
   4   9   1        165.73        162.50        18.21 o                         
   5   9   1        141.78        130.45        17.52 o                         
   6   9   1         81.27         65.33        11.22 o                         
  -6  10   1         85.12        107.08        11.71 o                         
  -5  10   1         31.08         30.75         9.27 o                         
  -4  10   1        112.08        107.75        14.37 o                         
  -3  10   1        144.89         86.66        13.63 o                         
  -2  10   1        471.73        489.06        22.21 o                         
  -1  10   1        122.51        112.12        11.57 o                         
   0  10   1        755.40        799.41        29.43 o                         
   1  10   1        104.32        106.65        11.20 o                         
   2  10   1        506.95        521.34        23.00 o                         
   3  10   1        128.64         83.22        14.10 o                         
   4  10   1        123.86        111.42        14.58 o                         
   5  10   1         39.01         27.93         8.21 o                         
   6  10   1         63.75         69.12         9.15 o                         
  -5  11   1        117.74        115.04        11.85 o                         
  -4  11   1         42.23         27.25         8.95 o                         
  -3  11   1         68.88         68.42        11.90 o                         
  -2  11   1         68.34         49.75        21.84 o                         
  -1  11   1         43.00         30.41         8.57 o                         
   0  11   1         60.07         64.54         9.26 o                         
   1  11   1         46.42         41.28         8.04 o                         
   2  11   1         71.57         57.95        10.26 o                         
   3  11   1         76.28         60.18        11.56 o                         
   4  11   1         37.62         10.96         7.57 o                         
   5  11   1        127.09        111.30        10.69 o                         
  -3  12   1         10.91         13.26         5.89 o                         
  -2  12   1        112.52        141.42        14.64 o                         
  -1  12   1         11.55          8.71         6.45 o                         
   0  12   1         51.55         57.63         7.62 o                         
   1  12   1          8.66          2.53         4.26 o                         
   3  12   1         13.68         32.45         6.96 o                         
   0   0   2        219.33        294.49         5.63 o                         
   1   0   2      12443.54      12069.54        28.22 o                         
   2   0   2        724.76        565.11        10.13 o                         
   3   0   2       2121.47       2228.40        22.69 o                         
   4   0   2        630.15        655.53        17.13 o                         
   5   0   2         24.54         16.85         4.41 o                         
   6   0   2       1583.16       1563.26        20.93 o                         
   7   0   2        481.13        439.50        21.28 o                         
   8   0   2        931.54        988.28        31.51 o                         
   9   0   2          2.03         -0.12         4.14 o                         
 -10   1   2        268.10        306.75        17.28 o                         
  -9   1   2        179.35        158.25        12.13 o                         
  -8   1   2        175.54        189.97        14.46 o                         
  -7   1   2        685.66        703.80        38.07 o                         
  -6   1   2         64.50         82.33         5.99 o                         
  -5   1   2       1187.50       1248.58        49.21 o                         
  -4   1   2       3009.66       3215.38        37.04 o                         
  -3   1   2       2938.53       2920.65        39.45 o                         
  -2   1   2       1921.26       1807.52        25.36 o                         
  -1   1   2        238.76        237.47         7.58 o                         
   0   1   2        681.44        654.95        10.95 o                         
   3   1   2       2882.79       2910.71        45.43 o                         
   4   1   2       3015.25       3254.61        60.76 o                         
   5   1   2       1173.32       1259.34        26.73 o                         
   6   1   2         56.66         71.13         6.34 o                         
   7   1   2        691.42        697.14        27.69 o                         
   8   1   2        151.99        175.51        13.63 o                         
   9   1   2        174.52        175.37        12.56 o                         
 -10   2   2         20.08         20.89         5.32 o                         
  -9   2   2        167.60        160.58        16.47 o                         
  -8   2   2        138.03        130.78        18.74 o                         
  -7   2   2        802.64        742.06        22.97 o                         
  -6   2   2        461.61        470.99        15.06 o                         
  -5   2   2        577.71        561.97        28.74 o                         
  -4   2   2       2373.25       2534.59        42.08 o                         
  -3   2   2         41.29         38.80         5.20 o                         
  -2   2   2      10724.10      11173.19        59.03 o                         
  -1   2   2      10268.24      10220.14        47.39 o                         
   0   2   2      10869.47      10760.64        48.21 o                         
   1   2   2      10090.16       9705.79        59.70 o                         
   2   2   2      10752.84      10553.27        77.81 o                         
   3   2   2         16.43         14.62         2.87 o                         
   4   2   2       2404.11       2574.43        93.02 o                         
   5   2   2        612.14        599.27        29.91 o                         
   6   2   2        487.89        479.88        17.51 o                         
   7   2   2        801.93        789.93        23.58 o                         
   8   2   2        143.51        139.01        12.42 o                         
   9   2   2        175.50        165.67        16.18 o                         
  -9   3   2         14.94          7.53         6.74 o                         
  -8   3   2        295.96        266.09        23.74 o                         
  -7   3   2        259.65        243.06        16.62 o                         
  -6   3   2        299.97        299.25        12.65 o                         
  -5   3   2        868.91        915.95        27.77 o                         
  -4   3   2       2517.28       2706.56        57.66 o                         
  -1   3   2       1048.48       1010.04        19.98 o                         
   0   3   2       2365.61       2021.95        18.92 o                         
   1   3   2       1082.72       1064.20        28.62 o                         
   2   3   2       4650.12       4655.19        45.23 o                         
   3   3   2       2090.38       1987.30        43.19 o                         
   4   3   2       2570.12       2576.18        56.53 o                         
   5   3   2        931.34        993.61        31.62 o                         
   6   3   2        334.05        354.99        15.55 o                         
   7   3   2        289.53        266.82        24.67 o                         
   8   3   2        293.51        249.36        38.70 o                         
   9   3   2         11.42          0.67         4.71 o                         
  -9   4   2         40.69         25.87         7.26 o                         
  -8   4   2          6.72          6.29         7.81 o                         
  -7   4   2        162.73        178.99        17.06 o                         
  -6   4   2          9.10          6.49         4.29 o                         
  -5   4   2        627.76        649.60        24.70 o                         
  -4   4   2        629.64        682.83        31.16 o                         
  -2   4   2       1923.76       2120.05        35.40 o                         
  -1   4   2        201.42        175.95         8.60 o                         
   0   4   2        433.19        475.82         9.33 o                         
   1   4   2        183.81        175.58         7.93 o                         
   2   4   2       1744.72       1829.50        64.30 o                         
   3   4   2        253.47        213.99        15.86 o                         
   4   4   2        616.72        621.35        29.61 o                         
   5   4   2        625.14        607.31        22.64 o                         
   6   4   2         16.97          9.24         5.95 o                         
   8   4   2          6.81         -0.98         7.24 o                         
   9   4   2         54.33         43.36         7.98 o                         
  -9   5   2         18.52         22.33         5.85 o                         
  -8   5   2         48.15         37.97        10.57 o                         
  -7   5   2        145.97        131.28        12.58 o                         
  -6   5   2         81.34         96.88        11.32 o                         
  -5   5   2        242.67        239.21        25.49 o                         
  -4   5   2        118.40        109.36        14.22 o                         
  -3   5   2        612.39        604.78        27.57 o                         
  -2   5   2         49.67         46.39         6.14 o                         
  -1   5   2        281.52        307.22        12.51 o                         
   0   5   2          0.83         -0.16         5.02 o                         
   1   5   2        240.73        261.71         9.06 o                         
   2   5   2         59.17         49.01         5.98 o                         
   3   5   2        550.52        517.43        25.20 o                         
   4   5   2         91.62         75.92        12.25 o                         
   5   5   2        238.31        263.81        30.90 o                         
   6   5   2         69.24         59.51         9.17 o                         
   7   5   2        146.01        118.89        16.62 o                         
   8   5   2         36.40         29.17         8.50 o                         
  -9   6   2          4.00          6.50         2.72 o                         
  -7   6   2        190.64        178.35        24.18 o                         
  -6   6   2        517.71        562.07        36.58 o                         
  -5   6   2        719.67        824.47        27.15 o                         
  -4   6   2        581.50        624.42        25.45 o                         
  -3   6   2        226.94        225.49        14.30 o                         
  -2   6   2        271.79        284.19        10.97 o                         
  -1   6   2         36.10         25.51         3.79 o                         
   0   6   2        383.30        465.08        17.40 o                         
   1   6   2         47.95         38.15         7.76 o                         
   2   6   2        213.99        235.94        10.46 o                         
   3   6   2        234.85        227.38        18.69 o                         
   4   6   2        605.66        565.42        31.41 o                         
   5   6   2        697.36        705.95        27.65 o                         
   6   6   2        509.18        541.36        34.31 o                         
   7   6   2        173.23        146.17        18.41 o                         
   8   6   2        118.28        112.03        12.84 o                         
  -8   7   2         84.08         91.87        11.25 o                         
  -7   7   2         91.04         89.01        14.51 o                         
  -6   7   2         68.78         97.38        15.88 o                         
  -5   7   2         62.66         65.22        13.64 o                         
  -4   7   2         97.20         95.75        10.07 o                         
  -3   7   2        241.58        257.14        12.85 o                         
  -2   7   2        300.59        319.56        13.96 o                         
  -1   7   2        241.61        302.44        12.73 o                         
   0   7   2        778.03        816.47        20.74 o                         
   1   7   2        219.61        247.09        11.85 o                         
   2   7   2        307.81        320.50        11.94 o                         
   3   7   2        198.64        209.69        11.78 o                         
   4   7   2        127.60        151.57        16.90 o                         
   5   7   2         42.82         40.03        10.66 o                         
   6   7   2         78.59         84.24        13.85 o                         
   7   7   2         81.71         71.68        12.85 o                         
   8   7   2         81.91         62.16         8.92 o                         
  -8   8   2         86.71         98.64         9.40 o                         
  -7   8   2         45.99         40.45         9.76 o                         
  -6   8   2        112.61         88.13        15.30 o                         
  -5   8   2          6.37          1.29         7.25 o                         
  -4   8   2        435.17        446.99        28.59 o                         
  -3   8   2         11.02         19.65         9.58 o                         
  -2   8   2        105.15        100.31         8.59 o                         
  -1   8   2          7.89          6.58         4.60 o                         
   0   8   2        137.84        131.58         9.42 o                         
   1   8   2          7.79          9.77         4.29 o                         
   2   8   2        130.62        130.11         8.51 o                         
   3   8   2         18.57          8.75         5.66 o                         
   4   8   2        479.90        463.54        29.85 o                         
   5   8   2         11.36         13.43         7.72 o                         
   6   8   2        119.40         72.82        12.98 o                         
  -7   9   2         49.32         36.26         7.58 o                         
  -6   9   2         33.07         45.82        13.50 o                         
  -5   9   2        131.62        143.34        18.86 o                         
  -4   9   2         31.68         27.54         7.40 o                         
  -3   9   2        400.94        466.45        31.36 o                         
  -2   9   2        169.98        163.05        13.59 o                         
  -1   9   2        218.67        226.80        13.26 o                         
   0   9   2         84.03         85.78         9.56 o                         
   1   9   2        201.03        208.77        15.42 o                         
   2   9   2        136.43        141.49        12.34 o                         
   3   9   2        387.37        446.97        30.96 o                         
   4   9   2         17.31         18.75         8.16 o                         
   5   9   2        136.30        106.14        15.50 o                         
   6   9   2         25.39         26.59         7.76 o                         
  -6  10   2         10.38         27.10         7.23 o                         
  -5  10   2          9.50          8.43         6.43 o                         
  -4  10   2          5.50         12.41         8.31 o                         
  -3  10   2          3.99          4.64         6.80 o                         
  -2  10   2         96.36         95.65        11.57 o                         
  -1  10   2        138.30        145.04        12.82 o                         
   0  10   2          3.83          2.04         5.16 o                         
   1  10   2        138.75        153.18        13.33 o                         
   2  10   2         81.57         79.00         9.74 o                         
   3  10   2          3.64          4.22         7.38 o                         
   4  10   2          3.96          9.99         6.20 o                         
   5  10   2          8.49          6.02         6.35 o                         
  -5  11   2        112.61        125.52        12.61 o                         
  -4  11   2         48.42         52.80        11.09 o                         
  -3  11   2        224.03        240.91        20.19 o                         
  -2  11   2         79.63         71.22        13.13 o                         
  -1  11   2        502.96        413.08        20.35 o                         
   0  11   2          7.46          4.79         5.22 o                         
   1  11   2        483.23        415.93        21.01 o                         
   2  11   2         56.01         45.08         7.81 o                         
   4  11   2         41.78         53.40         9.18 o                         
  -3  12   2         37.62         54.59         8.99 o                         
  -2  12   2         57.27         66.11        10.64 o                         
  -1  12   2         45.71         35.95         9.03 o                         
   0  12   2          0.18          5.66         5.94 o                         
   1  12   2         49.42         39.65         9.20 o                         
   3  12   2         42.09         52.36         8.57 o                         
   1   0   3        938.51        813.68         8.90 o                         
   2   0   3       3236.96       2921.40        65.55 o                         
   3   0   3        845.06        780.92        14.88 o                         
   4   0   3        152.35        162.71        13.06 o                         
   5   0   3       1355.82       1430.73        49.23 o                         
   6   0   3          0.30          0.61         2.91 o                         
   7   0   3          1.22          3.35         5.31 o                         
   8   0   3          0.31         -0.42         4.27 o                         
   9   0   3          5.21         -3.39         4.67 o                         
 -10   1   3         44.85         46.34         7.66 o                         
  -9   1   3        334.09        294.12        23.20 o                         
  -8   1   3        435.35        468.83        21.78 o                         
  -7   1   3        454.38        427.12        17.87 o                         
  -6   1   3        512.84        503.71        13.35 o                         
  -5   1   3        604.85        675.92        27.81 o                         
  -4   1   3        781.55        785.96        16.31 o                         
  -3   1   3        605.68        620.76        19.55 o                         
  -2   1   3       3488.29       3481.77        38.40 o                         
  -1   1   3        354.65        295.22         9.91 o                         
   0   1   3       1549.93       1600.51        18.30 o                         
   3   1   3        575.75        614.39        21.81 o                         
   4   1   3        946.21       1001.25        25.22 o                         
   5   1   3        550.06        617.35        19.18 o                         
   6   1   3        537.23        525.34        15.41 o                         
   7   1   3        421.27        416.40        15.38 o                         
   8   1   3        416.91        454.29        21.25 o                         
   9   1   3        325.18        301.67        16.42 o                         
 -10   2   3        151.39        160.23        12.25 o                         
  -9   2   3        143.05        123.63        14.65 o                         
  -8   2   3         71.73         90.72        10.11 o                         
  -7   2   3        350.02        347.52        19.49 o                         
  -6   2   3        305.91        325.31        11.57 o                         
  -5   2   3        596.44        610.49        30.17 o                         
  -4   2   3       1532.38       1759.94        35.94 o                         
  -3   2   3        117.16        102.92         8.05 o                         
  -2   2   3       2001.01       2117.61        28.91 o                         
  -1   2   3       1419.76       1563.81        15.45 o                         
   0   2   3        972.66        843.26        15.89 o                         
   1   2   3       1479.85       1542.79        25.56 o                         
   2   2   3       1941.58       2017.50        34.87 o                         
   3   2   3        131.04        124.64        11.12 o                         
   4   2   3       1488.65       1599.39        25.19 o                         
   5   2   3        588.06        565.96        30.03 o                         
   6   2   3        284.55        293.00        14.01 o                         
   7   2   3        366.40        375.72        17.30 o                         
   8   2   3         60.93         77.31         9.63 o                         
   9   2   3        148.99        162.55        15.51 o                         
  -9   3   3         38.89         46.00         9.59 o                         
  -8   3   3        240.18        260.79        23.44 o                         
  -7   3   3        333.77        335.59        19.02 o                         
  -6   3   3        374.89        340.29        13.45 o                         
  -5   3   3        213.18        215.46        11.49 o                         
  -1   3   3       1328.13       1355.58        20.61 o                         
   0   3   3       9996.92       9681.46        63.81 o                         
   1   3   3       1443.89       1483.51        20.73 o                         
   2   3   3       1516.42       1361.85        46.74 o                         
   3   3   3        368.21        367.13        19.38 o                         
   4   3   3         81.48         80.45        12.15 o                         
   5   3   3        184.94        182.47        12.84 o                         
   6   3   3        319.93        293.97        12.22 o                         
   7   3   3        322.43        312.94        18.39 o                         
   8   3   3        205.75        197.95        26.71 o                         
   9   3   3         33.12         13.49         6.19 o                         
  -9   4   3         72.41         62.54         9.90 o                         
  -8   4   3          0.38         -2.31         5.70 o                         
  -7   4   3        137.70        153.73        13.80 o                         
  -6   4   3        400.04        413.03        18.21 o                         
  -5   4   3        302.32        316.32        17.68 o                         
  -4   4   3       1354.16       1469.06        46.08 o                         
  -1   4   3       1280.09       1297.10        20.99 o                         
   0   4   3        153.02        164.31         8.00 o                         
   1   4   3       1374.29       1410.82        44.54 o                         
   2   4   3       1048.64       1075.31        21.81 o                         
   3   4   3       3922.62       4244.63        67.58 o                         
   4   4   3       1319.68       1371.62        44.13 o                         
   5   4   3        332.30        348.93        14.75 o                         
   6   4   3        412.07        417.85        17.34 o                         
   8   4   3          1.94          4.07         5.20 o                         
  -9   5   3         14.99         29.80         5.57 o                         
  -8   5   3        342.69        312.68        25.40 o                         
  -7   5   3         65.63         57.63         8.50 o                         
  -6   5   3        650.57        659.02        39.21 o                         
  -5   5   3        379.65        376.02        20.26 o                         
  -4   5   3        373.97        330.51        24.01 o                         
  -3   5   3        576.10        542.80        31.72 o                         
  -2   5   3       2069.92       2175.79        31.82 o                         
  -1   5   3        662.86        663.64        17.51 o                         
   0   5   3       3026.67       3198.58        39.29 o                         
   1   5   3        709.44        723.38        15.00 o                         
   2   5   3       1862.74       1867.30        31.25 o                         
   3   5   3        575.29        557.49        26.55 o                         
   4   5   3        296.42        276.71        21.51 o                         
   5   5   3        370.09        352.39        18.95 o                         
   6   5   3        607.68        604.40        35.82 o                         
   8   5   3        328.90        284.18        20.41 o                         
  -9   6   3        121.90        127.58        10.53 o                         
  -7   6   3         22.76         17.02         6.15 o                         
  -6   6   3        613.16        626.45        39.03 o                         
  -5   6   3        903.91        935.41        27.35 o                         
  -4   6   3        126.45        111.33        11.55 o                         
  -3   6   3       1323.34       1345.62        57.72 o                         
  -2   6   3        712.14        773.04        23.29 o                         
  -1   6   3          1.59         -4.25         4.25 o                         
   0   6   3        305.11        383.65        20.83 o                         
   1   6   3          1.53         -4.37         4.68 o                         
   2   6   3        665.75        728.99        18.14 o                         
   3   6   3       1259.05       1241.96        41.70 o                         
   4   6   3        129.12        113.52        15.45 o                         
   5   6   3        822.99        819.96        33.83 o                         
   6   6   3        649.62        666.52        37.38 o                         
   7   6   3         16.00         15.91         7.06 o                         
   8   6   3        119.79        116.03        12.25 o                         
  -8   7   3         28.66         35.59         8.01 o                         
  -7   7   3         19.40         11.24         4.18 o                         
  -6   7   3        131.54        132.43        18.69 o                         
  -5   7   3        130.72        124.97        18.58 o                         
  -4   7   3        249.48        236.59        12.99 o                         
  -3   7   3        782.03        747.97        21.53 o                         
  -2   7   3        250.00        212.21        11.60 o                         
  -1   7   3        601.77        628.11        19.15 o                         
   0   7   3        612.89        673.85        16.27 o                         
   1   7   3        586.46        649.83        16.26 o                         
   2   7   3        274.41        251.01        10.64 o                         
   3   7   3        758.65        716.42        20.90 o                         
   4   7   3        285.45        283.90        14.35 o                         
   5   7   3        138.61        127.31        17.69 o                         
   6   7   3        136.01        131.28        17.10 o                         
  -8   8   3         62.41         81.80         8.65 o                         
  -7   8   3        169.00        197.59        17.97 o                         
  -6   8   3         43.94         13.61         8.25 o                         
  -5   8   3        463.06        479.07        34.18 o                         
  -4   8   3         13.74         27.37         9.04 o                         
  -3   8   3        366.75        413.78        21.82 o                         
  -2   8   3        360.64        368.40        16.04 o                         
  -1   8   3        342.90        357.60        15.62 o                         
   0   8   3        505.71        453.85        17.31 o                         
   1   8   3        373.87        386.93        16.00 o                         
   2   8   3        338.54        310.75        12.63 o                         
   3   8   3        371.11        373.83        20.78 o                         
   4   8   3          8.78          1.37         8.60 o                         
   5   8   3        422.93        437.43        29.87 o                         
   6   8   3         55.86         42.64        10.42 o                         
  -7   9   3         12.62         13.16         6.06 o                         
  -6   9   3        131.73        146.03        11.41 o                         
  -5   9   3        184.45        176.82        20.69 o                         
  -4   9   3        185.44        198.98        19.82 o                         
  -3   9   3        303.16        341.67        26.46 o                         
  -2   9   3        333.73        325.64        18.66 o                         
  -1   9   3       1173.00       1179.89        29.44 o                         
   0   9   3        871.31        903.50        25.57 o                         
   1   9   3       1166.44       1209.79        29.40 o                         
   2   9   3        347.06        362.92        19.33 o                         
   3   9   3        308.73        289.12        25.40 o                         
   5   9   3        205.32        165.63        18.02 o                         
   6   9   3        135.15        148.29        14.21 o                         
  -6  10   3         14.63         16.45         6.42 o                         
  -5  10   3        109.69        116.38        15.06 o                         
  -4  10   3        107.09         99.03        13.57 o                         
  -3  10   3        136.77        128.51        17.32 o                         
  -2  10   3        349.25        365.02        21.06 o                         
  -1  10   3        226.85        256.21        16.97 o                         
   0  10   3        115.33        109.60        11.49 o                         
   1  10   3        238.49        270.85        17.31 o                         
   2  10   3        375.77        381.47        19.96 o                         
   3  10   3        163.86        175.13        20.12 o                         
   4  10   3        112.21         88.04        13.56 o                         
   5  10   3        119.22        111.03        12.95 o                         
  -5  11   3         73.63         77.98         9.95 o                         
  -4  11   3         76.56         66.26        11.77 o                         
  -3  11   3        170.43        158.51        16.64 o                         
  -2  11   3          8.08          4.13         6.49 o                         
  -1  11   3         59.94         44.97        11.87 o                         
   0  11   3         22.32         22.96         6.72 o                         
   1  11   3         56.27         53.34         8.40 o                         
   2  11   3         11.53          2.03         4.59 o                         
   4  11   3         86.31         81.25        10.80 o                         
  -3  12   3         61.36         59.18         6.71 o                         
  -2  12   3         48.67         31.33         8.24 o                         
  -1  12   3         99.58         95.60        12.57 o                         
   0  12   3          1.09          2.14         5.00 o                         
   1  12   3         91.82         84.01        11.55 o                         
   0   0   4       2860.13       3026.40        39.08 o                         
   1   0   4      10933.11      10315.84        38.03 o                         
   2   0   4        139.73        138.41         6.57 o                         
   3   0   4        137.32        103.01         6.31 o                         
   4   0   4         13.17         14.06         5.76 o                         
   5   0   4        349.71        364.24        15.44 o                         
   6   0   4         37.60         32.16         3.65 o                         
   7   0   4       1300.22       1286.51        36.14 o                         
   8   0   4         16.01         15.75         5.68 o                         
   9   0   4        320.03        340.21        16.32 o                         
 -10   1   4         57.23         60.62         8.20 o                         
  -9   1   4        103.11        118.93        15.00 o                         
  -8   1   4          3.10          3.41         4.88 o                         
  -7   1   4         87.19         90.24         6.87 o                         
  -6   1   4        107.15        116.02         6.66 o                         
  -5   1   4        990.01       1081.51        55.19 o                         
  -4   1   4        429.91        471.96        13.67 o                         
  -3   1   4       3019.82       3024.99        45.12 o                         
  -2   1   4       1162.15       1093.93        23.60 o                         
  -1   1   4        229.96        200.50         9.77 o                         
   0   1   4        161.07        137.12         7.70 o                         
   2   1   4       1159.53       1028.52        24.64 o                         
   3   1   4       3042.76       3074.79        49.29 o                         
   4   1   4        438.56        511.38        23.90 o                         
   5   1   4       1014.78       1068.29        47.53 o                         
   6   1   4        103.18        101.21         7.85 o                         
   7   1   4        111.57        107.08         8.48 o                         
   8   1   4          2.76          4.19         7.02 o                         
   9   1   4        115.73        112.13         9.85 o                         
 -10   2   4         51.71         56.45         8.01 o                         
  -9   2   4        120.22        123.96        14.62 o                         
  -8   2   4         32.61         40.26        10.92 o                         
  -7   2   4        448.68        417.62        21.51 o                         
  -6   2   4        187.01        189.93         8.98 o                         
  -5   2   4        952.45       1003.39        42.32 o                         
  -4   2   4        890.14       1045.51        29.34 o                         
  -3   2   4       2853.38       2997.43        43.26 o                         
  -1   2   4       5785.46       5534.17        57.93 o                         
   0   2   4       1639.16       1591.71        24.37 o                         
   1   2   4       5781.20       5253.33        51.16 o                         
   2   2   4        359.23        344.79        15.48 o                         
   3   2   4       2847.81       2706.51        49.68 o                         
   4   2   4        875.09       1025.86        20.99 o                         
   5   2   4       1037.79       1021.54        40.42 o                         
   6   2   4        186.22        214.05        12.08 o                         
   7   2   4        499.28        500.07        22.40 o                         
   8   2   4         37.03         26.04        14.59 o                         
  -9   3   4        218.87        256.09        19.76 o                         
  -8   3   4         10.94         -1.09         8.18 o                         
  -7   3   4         27.29         10.24         6.69 o                         
  -6   3   4        169.79        165.57         8.84 o                         
  -5   3   4        140.65        135.85         9.53 o                         
  -1   3   4       2406.39       2393.70        21.05 o                         
   0   3   4       1789.23       2039.94        23.17 o                         
   1   3   4       2390.13       2365.55        27.54 o                         
   2   3   4       1010.74       1023.69        20.42 o                         
   3   3   4        291.90        319.17        18.46 o                         
   4   3   4        715.53        643.25        29.73 o                         
   5   3   4        126.37        113.19        10.60 o                         
   6   3   4        159.52        157.15        12.70 o                         
   7   3   4         16.89         15.86         5.60 o                         
   8   3   4          8.53         -4.03         6.48 o                         
  -9   4   4        190.92        185.01        15.93 o                         
  -8   4   4         80.45         78.93        10.23 o                         
  -7   4   4         69.30         74.89        10.20 o                         
  -6   4   4         19.16         11.58         6.01 o                         
  -5   4   4        650.08        656.12        20.27 o                         
  -2   4   4        207.41        198.58        16.58 o                         
  -1   4   4         43.35         51.27         4.67 o                         
   0   4   4          4.15          0.37         1.90 o                         
   1   4   4         44.75         66.11         5.81 o                         
   2   4   4        208.94        239.96        11.22 o                         
   3   4   4       1595.98       1655.88        43.35 o                         
   4   4   4        271.30        270.71        21.11 o                         
   5   4   4        623.45        613.21        30.85 o                         
   6   4   4         17.47          9.12         4.51 o                         
   8   4   4         86.43         68.31        10.91 o                         
  -9   5   4         91.55         83.03        10.10 o                         
  -8   5   4         11.76         13.23         5.43 o                         
  -7   5   4         66.24         69.34         9.79 o                         
  -6   5   4         15.54         23.24        10.10 o                         
  -5   5   4        416.74        413.38        21.02 o                         
  -4   5   4        564.81        617.78        24.87 o                         
  -3   5   4       1220.47       1267.91        48.08 o                         
  -2   5   4       1640.98       1693.45        50.27 o                         
  -1   5   4       1668.03       1795.28        31.95 o                         
   0   5   4         17.50         24.35         4.86 o                         
   1   5   4       1675.04       1857.92        24.28 o                         
   2   5   4       1774.58       1815.52        34.13 o                         
   3   5   4       1254.27       1206.78        39.53 o                         
   4   5   4        600.22        647.24        32.44 o                         
   5   5   4        435.89        467.69        21.53 o                         
   6   5   4          7.41         25.81        10.32 o                         
  -9   6   4         51.37         65.28         7.23 o                         
  -8   6   4         29.08         28.68         8.15 o                         
  -7   6   4        136.54        108.49        11.64 o                         
  -6   6   4         98.36         84.45        15.70 o                         
  -5   6   4        955.80       1019.03        33.51 o                         
  -4   6   4         72.39         81.49        10.52 o                         
  -3   6   4        920.94        942.67        28.89 o                         
  -2   6   4        289.39        302.86        23.96 o                         
  -1   6   4         39.50         29.72         9.86 o                         
   0   6   4        185.82        190.25        11.26 o                         
   1   6   4         42.89         29.85         6.02 o                         
   2   6   4        299.16        284.52        14.10 o                         
   3   6   4        840.21        770.80        33.56 o                         
   4   6   4         77.98         75.00        12.65 o                         
   5   6   4        887.42        940.27        31.29 o                         
   6   6   4        100.04        107.09        15.50 o                         
  -8   7   4        171.23        182.54        15.29 o                         
  -7   7   4          3.00         -1.64         4.38 o                         
  -6   7   4        184.91        176.43        21.31 o                         
  -5   7   4         71.08         90.34        16.07 o                         
  -4   7   4        556.71        612.82        35.21 o                         
  -3   7   4         29.99         36.12         5.69 o                         
  -2   7   4        288.61        273.44        13.51 o                         
  -1   7   4         48.45         53.71         8.12 o                         
   0   7   4          8.68         22.02         4.35 o                         
   1   7   4         49.68         58.82         5.30 o                         
   2   7   4        297.83        283.07        11.51 o                         
   3   7   4         25.77         24.56         6.47 o                         
   4   7   4        482.59        478.01        21.76 o                         
   5   7   4         59.10         46.85        10.24 o                         
   6   7   4        145.00         68.70        12.01 o                         
  -8   8   4          3.74          9.70         4.13 o                         
  -7   8   4         17.16         14.35        10.58 o                         
  -6   8   4        106.46        105.62        16.49 o                         
  -5   8   4        388.27        442.05        32.63 o                         
  -4   8   4        270.66        279.20        23.42 o                         
  -3   8   4        528.92        535.58        24.55 o                         
  -2   8   4        243.94        235.57        13.10 o                         
  -1   8   4        184.06        199.48        13.60 o                         
   0   8   4         25.69         30.68         5.51 o                         
   1   8   4        212.26        216.02        12.45 o                         
   2   8   4        244.79        229.17        12.65 o                         
   3   8   4        578.41        567.27        25.35 o                         
   5   8   4        410.42        442.40        28.95 o                         
   6   8   4         95.12         67.72        12.34 o                         
  -7   9   4          8.29         20.77         5.26 o                         
  -6   9   4         56.42         56.02         7.62 o                         
  -5   9   4          1.90         -3.31         9.45 o                         
  -4   9   4        479.70        500.56        29.87 o                         
  -3   9   4         26.66         14.27         7.86 o                         
  -2   9   4        491.26        567.65        24.24 o                         
  -1   9   4          3.49          9.01         5.10 o                         
   0   9   4        101.90        115.53         9.99 o                         
   1   9   4          3.50         16.04        13.20 o                         
   2   9   4        491.89        587.91        46.44 o                         
   3   9   4         23.16         21.98         9.44 o                         
   4   9   4        450.48        478.19        30.39 o                         
   5   9   4          3.34         -7.60         8.87 o                         
  -6  10   4          1.67         -4.75         4.75 o                         
  -5  10   4        128.79         96.13        13.78 o                         
  -4  10   4         19.09         18.69         5.64 o                         
  -3  10   4        179.50        169.21        18.72 o                         
  -2  10   4         14.21          5.82         6.81 o                         
  -1  10   4          8.11          3.27         5.93 o                         
   0  10   4          4.51          3.09         7.55 o                         
   1  10   4         14.35         12.03         5.83 o                         
   2  10   4         17.92         18.77         7.36 o                         
   4  10   4         23.89         30.55         9.03 o                         
  -5  11   4          4.03          5.17         5.11 o                         
  -4  11   4        353.87        347.26        24.08 o                         
  -3  11   4        109.04         90.62        12.98 o                         
  -2  11   4        427.04        491.94        29.41 o                         
  -1  11   4        115.77        123.73        16.58 o                         
   0  11   4        252.29        255.34        22.43 o                         
   1  11   4        115.59        101.91        14.70 o                         
   2  11   4        447.74        448.77        26.72 o                         
  -3  12   4         31.55         35.69         4.95 o                         
  -2  12   4        173.64        160.84        14.65 o                         
  -1  12   4         74.80         80.82        11.19 o                         
   0  12   4        182.21        145.37        14.73 o                         
   1  12   4         70.33         66.82         9.80 o                         
   2  12   4        166.03        118.98        11.87 o                         
   1   0   5        116.51        145.00         4.82 o                         
   2   0   5        557.07        512.91        12.73 o                         
   3   0   5        201.10        200.76         8.99 o                         
   4   0   5         23.66         15.30         6.40 o                         
   5   0   5        244.07        260.59        19.56 o                         
   6   0   5          2.62          1.16         2.93 o                         
   7   0   5         87.90        102.57         9.36 o                         
   8   0   5         40.88         35.44        15.46 o                         
   9   0   5         12.00         11.18         7.18 o                         
 -10   1   5         81.62         96.65         9.35 o                         
  -9   1   5         61.96         53.35        10.35 o                         
  -8   1   5        217.62        204.43        34.62 o                         
  -7   1   5        199.91        191.82        11.03 o                         
  -6   1   5        798.61        764.27        16.45 o                         
  -5   1   5        133.52        135.58        14.28 o                         
  -4   1   5        478.68        437.93        30.95 o                         
  -3   1   5        657.29        677.27        16.19 o                         
  -2   1   5        901.83        844.26        22.76 o                         
  -1   1   5        538.41        521.23        15.46 o                         
   0   1   5       3346.81       3378.30        37.46 o                         
   1   1   5        566.59        565.36        17.27 o                         
   2   1   5        867.00        792.51        23.19 o                         
   3   1   5        670.85        673.12        24.69 o                         
   4   1   5        386.29        353.51        20.85 o                         
   5   1   5        145.75        141.32        10.27 o                         
   6   1   5        753.76        783.86        27.06 o                         
   7   1   5        208.59        191.71        12.44 o                         
   8   1   5        214.88        192.44        43.07 o                         
   9   1   5         60.16         62.42        11.64 o                         
 -10   2   5         32.20         35.95         5.79 o                         
  -9   2   5          6.74          8.36         5.84 o                         
  -8   2   5         49.16         42.83        12.22 o                         
  -7   2   5         94.03         91.38        16.21 o                         
  -6   2   5         60.47         52.01         5.31 o                         
  -5   2   5        835.03        830.78        17.83 o                         
  -4   2   5        484.04        526.09        17.06 o                         
  -3   2   5        238.39        240.45        13.70 o                         
  -1   2   5       1389.76       1321.57        29.48 o                         
   0   2   5        908.23       1012.26        25.22 o                         
   1   2   5       1339.90       1355.53        20.46 o                         
   2   2   5        798.17        787.49        24.30 o                         
   3   2   5        210.31        178.87        14.14 o                         
   4   2   5        442.77        451.81        24.47 o                         
   5   2   5        834.70        856.86        37.96 o                         
   6   2   5         49.14         55.99         6.82 o                         
   7   2   5         87.12         85.35         8.73 o                         
   8   2   5         61.17         50.65        13.23 o                         
  -9   3   5          3.14          4.09         5.73 o                         
  -8   3   5        230.92        219.63        22.13 o                         
  -7   3   5        213.50        190.54        22.20 o                         
  -6   3   5        946.58        922.75        22.38 o                         
  -5   3   5        163.67        162.87         8.70 o                         
  -2   3   5        500.14        491.46        22.95 o                         
  -1   3   5       1020.12        942.97        57.49 o                         
   0   3   5       2527.37       2498.20        27.56 o                         
   1   3   5       1026.52       1016.34        37.45 o                         
   2   3   5        651.71        683.50        17.50 o                         
   3   3   5        302.91        336.40        19.58 o                         
   4   3   5        107.06         92.12        12.68 o                         
   5   3   5        172.33        163.16        12.52 o                         
   6   3   5        969.95        959.26        25.36 o                         
   7   3   5        219.65        229.26        17.07 o                         
   8   3   5        246.68        235.21        22.43 o                         
  -9   4   5         99.27        118.01        12.92 o                         
  -8   4   5          1.34          2.37         4.91 o                         
  -7   4   5         15.02         17.47         6.30 o                         
  -6   4   5         31.52         25.51         7.43 o                         
  -5   4   5        487.62        498.45        27.69 o                         
  -3   4   5        714.75        739.16        34.30 o                         
  -2   4   5        459.76        444.60        24.16 o                         
  -1   4   5        757.48        853.58        14.80 o                         
   0   4   5         91.02         94.81         4.91 o                         
   1   4   5        690.08        787.70        18.42 o                         
   2   4   5        482.95        484.77        20.04 o                         
   3   4   5        660.26        692.82        29.47 o                         
   4   4   5         77.02         47.08        11.40 o                         
   5   4   5        502.84        528.61        31.29 o                         
   6   4   5         22.21         14.68         6.14 o                         
  -9   5   5         48.61         63.96         8.76 o                         
  -8   5   5        110.27        120.25        11.00 o                         
  -7   5   5         85.30         81.80        21.29 o                         
  -6   5   5        470.75        527.30        35.71 o                         
  -5   5   5         10.33         20.50         6.76 o                         
  -4   5   5       1083.09       1064.96        48.28 o                         
  -3   5   5        283.01        313.04        25.02 o                         
  -2   5   5        661.83        620.81        31.19 o                         
  -1   5   5        827.07        938.24        35.73 o                         
   0   5   5        181.58        141.33         8.74 o                         
   1   5   5        807.41        937.90        21.58 o                         
   2   5   5        697.60        713.19        20.70 o                         
   3   5   5        255.86        280.92        19.93 o                         
   4   5   5       1040.86        997.52        41.80 o                         
   5   5   5         10.03          1.91        10.43 o                         
  -8   6   5         21.19         19.59         5.20 o                         
  -7   6   5         39.49         43.08         9.25 o                         
  -6   6   5        445.71        454.84        33.46 o                         
  -5   6   5        473.89        525.90        20.85 o                         
  -4   6   5       1216.69       1190.68        35.86 o                         
  -3   6   5        759.85        757.56        26.23 o                         
  -2   6   5         60.89         43.06        11.01 o                         
  -1   6   5         52.71         56.06        11.20 o                         
   0   6   5        173.71        224.94        19.99 o                         
   1   6   5         35.90         35.77         6.42 o                         
   2   6   5         73.28         49.87        10.91 o                         
   3   6   5        775.20        770.50        42.27 o                         
   4   6   5       1183.16       1131.63        45.95 o                         
   5   6   5        521.60        540.44        35.27 o                         
  -8   7   5         72.28         71.44         9.74 o                         
  -7   7   5         66.29         56.21        13.94 o                         
  -6   7   5        158.01        137.03        18.76 o                         
  -5   7   5         53.67         48.45        13.05 o                         
  -4   7   5       1351.86       1441.89        31.44 o                         
  -3   7   5        147.11        155.27        10.61 o                         
  -2   7   5       1421.64       1451.33        33.35 o                         
  -1   7   5         44.53         43.37         5.80 o                         
   0   7   5        202.91        219.06        11.87 o                         
   1   7   5         52.83         48.88         6.13 o                         
   2   7   5       1391.62       1489.11        25.84 o                         
   3   7   5        158.69        135.42        30.21 o                         
   4   7   5       1310.63       1236.28        50.35 o                         
  -7   8   5         70.28         89.45        15.10 o                         
  -6   8   5        417.24        411.62        29.50 o                         
  -5   8   5         60.33         58.54        13.52 o                         
  -4   8   5       1452.91       1489.28        51.23 o                         
  -3   8   5        567.80        594.15        34.19 o                         
  -2   8   5        215.17        228.06        13.09 o                         
  -1   8   5        769.02        768.40        23.30 o                         
   0   8   5         20.83         17.81         4.56 o                         
   1   8   5        746.52        730.65        22.40 o                         
   2   8   5        208.85        204.79        12.30 o                         
   3   8   5        536.02        525.81        33.10 o                         
  -6   9   5         30.33         26.22         6.08 o                         
  -5   9   5         69.35         61.92        13.36 o                         
  -4   9   5         49.92         38.85         9.66 o                         
  -3   9   5        533.12        535.23        33.07 o                         
  -2   9   5        396.20        464.83        31.56 o                         
  -1   9   5        265.70        252.25        16.93 o                         
   0   9   5        473.29        463.75        22.63 o                         
   1   9   5        277.72        295.70        18.04 o                         
   2   9   5        403.56        443.18        24.51 o                         
   4   9   5         59.42         41.19         9.03 o                         
  -6  10   5         48.83         49.64         8.60 o                         
  -5  10   5         15.20         13.59         6.98 o                         
  -4  10   5         62.92         77.82        10.61 o                         
  -3  10   5        624.26        619.62        33.76 o                         
  -2  10   5          7.66         -2.63         7.91 o                         
  -1  10   5       1004.02       1073.24        46.88 o                         
   0  10   5          0.98          1.52         4.26 o                         
   1  10   5        997.41       1025.98        32.64 o                         
   2  10   5         10.03         -9.63         9.63 o                         
  -5  11   5         21.91         30.55         6.30 o                         
  -4  11   5         32.22         39.42         7.57 o                         
  -3  11   5         25.46         32.69         8.98 o                         
  -2  11   5         50.57         53.66        11.09 o                         
  -1  11   5         17.17         13.70         7.50 o                         
   0  11   5        107.39         73.41        13.52 o                         
   1  11   5         15.38         -0.08         7.20 o                         
   2  11   5         56.36         44.04        10.06 o                         
  -3  12   5        480.07        582.22        32.71 o                         
  -2  12   5         21.07         34.30         7.70 o                         
  -1  12   5        107.02         97.76        11.94 o                         
   0  12   5         19.14         16.37         7.16 o                         
   1  12   5        113.38         99.64        11.86 o                         
   0   0   6       1245.14       1090.83        32.20 o                         
   1   0   6      18745.91      18162.21        55.52 o                         
   2   0   6          7.27         16.76         2.81 o                         
   3   0   6        188.93        147.02         8.45 o                         
   4   0   6          1.53         -0.89         4.90 o                         
   5   0   6       1778.53       1908.19        53.00 o                         
   6   0   6        524.43        518.35        14.06 o                         
   7   0   6       1885.18       1915.12        45.46 o                         
   8   0   6        244.65        234.39        22.78 o                         
   9   0   6        104.63        109.55        14.27 o                         
 -10   1   6         11.63          8.74         3.81 o                         
  -9   1   6         31.18         39.27         9.52 o                         
  -8   1   6         27.52         27.31        10.71 o                         
  -7   1   6        109.06        107.50        10.50 o                         
  -6   1   6        101.15        101.87         7.36 o                         
  -5   1   6        226.39        208.03        10.70 o                         
  -4   1   6        625.18        635.50        17.75 o                         
  -3   1   6        865.08        843.39        23.91 o                         
  -2   1   6        510.08        445.90        20.18 o                         
  -1   1   6        955.28        939.29        21.51 o                         
   0   1   6          0.61          2.00         2.61 o                         
   1   1   6        936.71        941.33        13.92 o                         
   2   1   6        495.80        375.61        32.93 o                         
   3   1   6        866.22        827.87        28.52 o                         
   4   1   6        613.23        628.47        28.38 o                         
   5   1   6        223.55        218.96        14.44 o                         
   6   1   6        110.53        123.69         9.50 o                         
   7   1   6         95.11        105.11        12.33 o                         
   8   1   6         33.53         24.68        10.59 o                         
   9   1   6         26.64         35.42         9.83 o                         
  -9   2   6         85.88         91.59        12.45 o                         
  -8   2   6         69.00         61.93        12.85 o                         
  -7   2   6        529.76        541.73        21.15 o                         
  -6   2   6         55.59         56.25         6.25 o                         
  -5   2   6        315.12        323.32        11.55 o                         
  -4   2   6        320.03        366.25        13.93 o                         
  -2   2   6       1299.31       1274.12        32.71 o                         
  -1   2   6        727.84        690.39        22.05 o                         
   0   2   6       2125.39       2090.45        37.30 o                         
   1   2   6        696.73        657.64        20.18 o                         
   2   2   6       1161.65       1162.65        31.21 o                         
   3   2   6        377.03        361.46        20.35 o                         
   4   2   6        252.11        320.29        21.44 o                         
   5   2   6        358.09        380.60        14.75 o                         
   6   2   6         68.64         70.52         8.72 o                         
   7   2   6        548.40        592.75        25.53 o                         
   8   2   6         63.81         67.44        12.69 o                         
  -9   3   6         65.74         71.86        11.01 o                         
  -8   3   6        104.12         95.30        14.79 o                         
  -7   3   6         86.76         67.24        14.26 o                         
  -6   3   6        119.61         96.14         8.26 o                         
  -5   3   6        564.01        585.45        23.29 o                         
  -3   3   6        189.76        170.00        15.76 o                         
  -2   3   6        262.98        306.64        18.60 o                         
  -1   3   6        526.24        509.51        22.02 o                         
   0   3   6        193.90        216.46        14.47 o                         
   1   3   6        557.65        558.68        15.32 o                         
   2   3   6        230.81        246.31        15.60 o                         
   3   3   6        203.97        208.91        16.69 o                         
   4   3   6        154.65        115.02        14.53 o                         
   5   3   6        543.16        561.20        18.23 o                         
   6   3   6        141.99        135.55        10.33 o                         
   7   3   6         73.96         55.89        10.33 o                         
  -9   4   6         43.43         45.90         8.74 o                         
  -8   4   6         50.32         45.53         7.92 o                         
  -7   4   6        147.78        151.18        14.13 o                         
  -6   4   6         33.61         29.91         5.98 o                         
  -5   4   6        295.98        294.43        12.47 o                         
  -4   4   6        659.04        689.23        25.16 o                         
  -3   4   6        577.70        549.80        29.76 o                         
  -2   4   6       1188.96       1084.87        38.01 o                         
  -1   4   6       2109.04       2271.54        51.06 o                         
   0   4   6       1001.80       1073.84        19.75 o                         
   1   4   6       2020.83       2187.32        31.99 o                         
   2   4   6       1193.73       1182.36        29.59 o                         
   3   4   6        562.78        533.73        26.73 o                         
   4   4   6        616.28        581.60        31.62 o                         
   5   4   6        311.14        334.05        18.45 o                         
   6   4   6         34.17         27.12         7.08 o                         
  -9   5   6          5.20         11.55         5.29 o                         
  -8   5   6        101.85         99.68        10.00 o                         
  -7   5   6         17.57         10.43         5.50 o                         
  -6   5   6         73.23         83.31        15.98 o                         
  -5   5   6         51.88         50.81         7.18 o                         
  -4   5   6         78.91         62.12        14.22 o                         
  -3   5   6        614.14        598.43        33.52 o                         
  -2   5   6        315.55        317.43        23.02 o                         
  -1   5   6       1254.19       1332.15        43.74 o                         
   0   5   6         24.30         12.59         6.49 o                         
   1   5   6       1324.27       1499.18        33.48 o                         
   2   5   6        267.18        257.82        13.44 o                         
   3   5   6        675.08        648.42        30.57 o                         
   4   5   6         91.05         88.12        13.89 o                         
   5   5   6         50.63         56.73        13.83 o                         
  -8   6   6         38.39         38.63         6.21 o                         
  -7   6   6         60.46         60.47        15.95 o                         
  -6   6   6        101.73         99.85        17.30 o                         
  -5   6   6        125.74         86.37        16.86 o                         
  -4   6   6        546.98        573.99        25.20 o                         
  -3   6   6         99.64         92.98        10.01 o                         
  -2   6   6        497.03        538.68        32.58 o                         
  -1   6   6        206.15        228.23        20.63 o                         
   0   6   6          1.43          5.43         8.15 o                         
   1   6   6        192.56        220.84        20.25 o                         
   2   6   6        531.79        561.24        20.73 o                         
   3   6   6        131.40        127.37        22.81 o                         
   4   6   6        509.18        514.69        32.16 o                         
  -8   7   6         26.71         21.26         5.98 o                         
  -7   7   6        288.68        312.52        17.95 o                         
  -6   7   6         32.38          2.75         8.45 o                         
  -5   7   6        460.27        521.00        35.91 o                         
  -4   7   6        132.72        119.09        14.25 o                         
  -3   7   6        523.98        550.89        19.36 o                         
  -2   7   6         30.67         37.16        10.65 o                         
  -1   7   6        129.05        153.52        10.27 o                         
   0   7   6          1.06          5.01         4.65 o                         
   1   7   6        152.20        166.76        16.46 o                         
   2   7   6         19.60         17.98         4.69 o                         
   3   7   6        539.03        552.22        24.12 o                         
  -7   8   6        141.19        159.74        10.81 o                         
  -6   8   6          4.02          8.87         8.72 o                         
  -5   8   6        322.08        279.66        25.93 o                         
  -4   8   6         25.94         33.46         9.60 o                         
  -3   8   6        190.03        199.64        20.94 o                         
  -2   8   6        167.60        170.15        14.50 o                         
  -1   8   6         79.33         89.04         8.74 o                         
   0   8   6         10.95         13.46         4.43 o                         
   1   8   6         75.74         83.85         8.50 o                         
   2   8   6        176.08        201.53        12.51 o                         
  -6   9   6        190.04        197.18        14.72 o                         
  -5   9   6         57.58         58.44        12.10 o                         
  -4   9   6        341.28        309.50        23.47 o                         
  -3   9   6        148.71        140.16        17.88 o                         
  -2   9   6        453.10        478.28        31.75 o                         
  -1   9   6          7.98         11.73         9.36 o                         
   0   9   6        281.39        255.88        16.93 o                         
   1   9   6         17.74         22.02         6.55 o                         
   2   9   6        434.64        421.70        28.51 o                         
  -6  10   6         16.30         21.01         5.87 o                         
  -5  10   6         38.33         23.53         7.89 o                         
  -4  10   6         53.69         55.03         7.64 o                         
  -3  10   6         68.32         72.78        12.62 o                         
  -2  10   6        146.69        124.67        16.35 o                         
  -1  10   6         34.86         34.78        10.98 o                         
   0  10   6         30.66         18.03         8.62 o                         
   1  10   6         37.87         42.77         9.18 o                         
   2  10   6        149.62        129.95        15.81 o                         
  -5  11   6          1.40          4.42         4.08 o                         
  -4  11   6        104.20         93.87        14.59 o                         
  -3  11   6        265.53        302.75        20.62 o                         
  -2  11   6        356.91        360.88        24.61 o                         
  -1  11   6         90.95        111.71        14.99 o                         
   0  11   6        475.89        478.16        29.17 o                         
   1  11   6         94.09        116.09        14.69 o                         
   2  11   6        342.85        320.84        21.65 o                         
  -3  12   6         24.64         22.76         4.15 o                         
  -2  12   6         15.34         12.50         5.16 o                         
  -1  12   6         44.46         46.88         8.90 o                         
   0  12   6          0.32         -1.51         4.37 o                         
   1  12   6         48.41         32.76         7.92 o                         
   1   0   7        308.02        315.51         7.11 o                         
   2   0   7          6.63         10.00         2.03 o                         
   3   0   7        986.79       1058.38        22.80 o                         
   4   0   7          9.62          0.67         5.48 o                         
   5   0   7        384.22        434.99        13.62 o                         
   6   0   7          6.59          6.41         5.01 o                         
   7   0   7         86.35        100.20        12.49 o                         
   8   0   7          0.77          0.63         7.49 o                         
   9   0   7         26.89         32.08         9.21 o                         
  -9   1   7        199.19        244.78        19.61 o                         
  -8   1   7        158.54        149.41        17.85 o                         
  -7   1   7        266.52        280.36        15.38 o                         
  -6   1   7        149.47        143.92         8.78 o                         
  -5   1   7        313.57        314.15        11.64 o                         
  -4   1   7        202.73        223.46        11.55 o                         
  -3   1   7          8.05         -0.61         2.20 o                         
  -2   1   7        785.29        708.81        21.18 o                         
  -1   1   7        415.37        377.39        14.38 o                         
   0   1   7       3484.51       3477.39        31.88 o                         
   1   1   7        437.66        391.29        12.32 o                         
   2   1   7        803.84        790.44        21.04 o                         
   3   1   7         14.67          6.03         5.74 o                         
   4   1   7        248.46        304.65        21.12 o                         
   5   1   7        300.00        288.69        11.43 o                         
   6   1   7        174.24        167.55        11.06 o                         
   7   1   7        285.46        292.36        18.30 o                         
   8   1   7        176.87        176.16        19.87 o                         
   9   1   7        224.72        255.02        19.73 o                         
  -9   2   7         60.48         76.46        11.56 o                         
  -8   2   7        115.99         97.75        15.12 o                         
  -7   2   7         15.34         15.76         5.69 o                         
  -6   2   7        528.21        528.50        17.96 o                         
  -5   2   7         48.07         44.48         5.80 o                         
  -4   2   7        332.40        316.34        20.09 o                         
  -3   2   7        222.83        230.87        16.16 o                         
  -2   2   7        743.90        745.99        25.50 o                         
  -1   2   7         56.41         65.91         8.01 o                         
   0   2   7        715.63        815.19        24.57 o                         
   1   2   7         51.28         51.18         5.43 o                         
   2   2   7        750.44        808.40        27.52 o                         
   3   2   7        205.09        208.43        16.49 o                         
   4   2   7        364.97        361.10        23.53 o                         
   5   2   7         43.46         42.63         6.43 o                         
   6   2   7        562.61        550.41        19.71 o                         
   7   2   7         15.63         15.68         8.69 o                         
   8   2   7        128.69        108.79        16.60 o                         
  -9   3   7        112.86        100.46        12.07 o                         
  -8   3   7         24.75         28.85        10.34 o                         
  -7   3   7        549.75        608.51        39.03 o                         
  -6   3   7        301.66        300.65        13.31 o                         
  -5   3   7        723.09        740.12        25.18 o                         
  -4   3   7         20.90          7.63         5.25 o                         
  -3   3   7        244.85        201.73        17.42 o                         
  -2   3   7          8.37         11.17         5.58 o                         
  -1   3   7       2085.62       2062.69        44.76 o                         
   0   3   7        657.25        731.01        26.35 o                         
   1   3   7       2038.48       1974.21        57.98 o                         
   2   3   7         20.60         15.44         4.72 o                         
   3   3   7        240.06        229.19        17.79 o                         
   4   3   7         36.38         43.26        10.73 o                         
   5   3   7        748.51        750.74        21.29 o                         
   6   3   7        296.37        295.89        14.85 o                         
   7   3   7        582.33        608.10        25.51 o                         
  -9   4   7         66.70         60.26         9.07 o                         
  -8   4   7         89.86         91.74        10.17 o                         
  -7   4   7        109.43        137.27        19.72 o                         
  -6   4   7        126.54        127.50        11.20 o                         
  -5   4   7        698.38        704.46        21.90 o                         
  -4   4   7        216.56        210.02        14.44 o                         
  -3   4   7        975.91        934.88        38.76 o                         
  -2   4   7        150.22        168.20        16.00 o                         
  -1   4   7        262.38        267.81        19.25 o                         
   0   4   7        874.84        917.13        33.14 o                         
   1   4   7        260.94        269.19        12.35 o                         
   2   4   7        130.24        167.92        10.97 o                         
   3   4   7        968.88       1013.28        37.78 o                         
   4   4   7        230.66        231.50        20.94 o                         
   5   4   7        693.55        716.85        21.06 o                         
   6   4   7        124.33        142.44        16.68 o                         
   7   4   7        103.94        107.05        18.52 o                         
  -9   5   7          7.32          4.65         3.05 o                         
  -8   5   7          9.61          6.90         4.96 o                         
  -7   5   7        190.61        144.28        13.63 o                         
  -6   5   7         68.01         63.64        10.20 o                         
  -5   5   7        532.87        543.91        31.76 o                         
  -4   5   7         52.03         61.74        12.64 o                         
  -3   5   7        954.22        990.08        42.91 o                         
  -2   5   7         21.05         14.18         8.25 o                         
  -1   5   7       1368.54       1374.47        45.94 o                         
   0   5   7        224.17        196.54        17.84 o                         
   1   5   7       1353.67       1372.08        28.22 o                         
   2   5   7         35.60         31.40         8.86 o                         
   3   5   7        980.25       1033.01        40.04 o                         
   4   5   7         67.86         67.00        12.16 o                         
   5   5   7        561.70        562.93        36.51 o                         
  -8   6   7         88.02         78.77         7.92 o                         
  -7   6   7         19.64         13.75         9.59 o                         
  -6   6   7        212.78        196.73        22.17 o                         
  -5   6   7        448.61        435.65        32.47 o                         
  -4   6   7        696.53        693.40        41.67 o                         
  -3   6   7        279.06        281.41        16.62 o                         
  -2   6   7       1271.19       1374.78        53.99 o                         
  -1   6   7         15.65          7.79         8.13 o                         
   0   6   7        911.81        973.11        40.99 o                         
   1   6   7          9.29          6.32         8.04 o                         
   2   6   7       1276.15       1348.43        23.02 o                         
   3   6   7        301.68        264.20        21.88 o                         
   4   6   7        702.47        735.80        38.54 o                         
  -8   7   7        124.59        142.32        12.15 o                         
  -7   7   7         71.50         78.69         8.97 o                         
  -6   7   7         22.34         21.28         9.50 o                         
  -5   7   7        226.71        222.15        23.74 o                         
  -4   7   7        348.50        348.64        25.03 o                         
  -3   7   7        414.05        445.69        17.72 o                         
  -2   7   7        675.96        639.32        26.01 o                         
  -1   7   7        143.34        140.66        13.85 o                         
   0   7   7        724.21        757.38        21.96 o                         
   1   7   7        176.55        168.81        10.82 o                         
   2   7   7        658.96        617.50        20.12 o                         
  -7   8   7        105.95        114.21         9.10 o                         
  -6   8   7        111.77        131.57        11.73 o                         
  -5   8   7        125.63        111.63        18.21 o                         
  -4   8   7        108.41        108.12        14.88 o                         
  -3   8   7         28.39         12.46         5.93 o                         
  -2   8   7        231.86        243.54        23.05 o                         
  -1   8   7        538.77        555.82        25.07 o                         
   0   8   7        212.48        202.10        13.18 o                         
   1   8   7        525.02        524.36        19.54 o                         
   2   8   7        238.01        238.41        16.45 o                         
  -6   9   7        133.89        151.62        10.64 o                         
  -5   9   7        102.98         93.04        14.29 o                         
  -4   9   7        108.45         74.95         9.26 o                         
  -3   9   7        240.71        242.52        22.12 o                         
  -2   9   7        262.47        242.32        22.93 o                         
  -1   9   7        403.06        407.05        29.84 o                         
   0   9   7         75.09        106.23        15.78 o                         
   1   9   7        428.20        441.63        30.08 o                         
   2   9   7        242.40        248.93        21.75 o                         
  -6  10   7         84.95         78.91         8.98 o                         
  -5  10   7        122.18        128.57        13.90 o                         
  -4  10   7        238.81        216.21        16.52 o                         
  -3  10   7         17.85          6.24         6.64 o                         
  -2  10   7        458.04        523.78        32.00 o                         
  -1  10   7        214.31        192.43        20.56 o                         
   0  10   7         90.82        135.30        17.25 o                         
   1  10   7        219.89        186.04        19.21 o                         
   2  10   7        406.57        401.05        26.89 o                         
  -4  11   7         46.35         34.42         7.03 o                         
  -3  11   7         45.81         34.84         5.95 o                         
  -2  11   7         40.21         46.04        10.90 o                         
  -1  11   7        144.95        146.12        16.76 o                         
   0  11   7         86.57         87.10        13.76 o                         
   1  11   7        154.56        142.00        15.65 o                         
   2  11   7         38.49         57.75         9.70 o                         
  -3  12   7         28.36         29.61         5.09 o                         
  -2  12   7        335.02        413.76        20.81 o                         
  -1  12   7         54.83         32.53         8.49 o                         
   0  12   7        185.03        191.07        15.51 o                         
   1  12   7         63.45         40.65         7.84 o                         
   0   0   8       3601.96       3401.24        49.67 o                         
   1   0   8       4270.39       4378.81        46.11 o                         
   2   0   8         34.49         54.18         4.05 o                         
   3   0   8        182.79        170.03        10.39 o                         
   4   0   8        487.47        465.93        25.32 o                         
   5   0   8          7.07         10.45         3.20 o                         
   6   0   8        815.65        777.20        17.91 o                         
   7   0   8          0.26         -6.41        12.37 o                         
   8   0   8        389.99        389.52        22.23 o                         
   9   0   8         31.88         28.32         7.66 o                         
  -9   1   8        336.85        361.87        22.28 o                         
  -8   1   8          1.73          1.83         6.75 o                         
  -7   1   8        229.44        218.34        13.82 o                         
  -6   1   8         30.81         34.89         4.94 o                         
  -5   1   8         95.61         91.85         7.90 o                         
  -4   1   8        529.12        506.13        27.21 o                         
  -3   1   8        366.79        401.15        14.03 o                         
  -2   1   8         28.61         26.23         4.00 o                         
  -1   1   8        946.37        916.01        23.03 o                         
   0   1   8        187.76        171.03         7.97 o                         
   1   1   8        930.88        926.12        28.38 o                         
   2   1   8         24.38         16.62         3.14 o                         
   3   1   8        361.27        376.09        21.64 o                         
   4   1   8        510.09        479.35        27.20 o                         
   5   1   8         88.26         94.43         7.12 o                         
   6   1   8         22.53         26.06         5.94 o                         
   7   1   8        220.03        217.43        16.04 o                         
   8   1   8          4.61          2.85         6.33 o                         
   9   1   8        332.79        352.76        22.00 o                         
  -9   2   8          8.06         12.51         6.00 o                         
  -8   2   8        524.04        540.84        31.98 o                         
  -7   2   8         65.57         56.21         8.49 o                         
  -6   2   8       1712.02       1767.79        42.89 o                         
  -5   2   8         41.58         41.08         5.71 o                         
  -4   2   8        758.25        755.99        22.81 o                         
  -3   2   8        246.79        227.13        15.65 o                         
  -2   2   8       1960.81       1873.74        40.72 o                         
  -1   2   8       1192.79       1284.02        32.15 o                         
   0   2   8       7860.83       7919.72        78.42 o                         
   1   2   8       1213.20       1254.25        23.50 o                         
   2   2   8       1880.78       1739.29        42.71 o                         
   3   2   8        261.89        276.38        19.39 o                         
   4   2   8        869.83        848.70        36.93 o                         
   5   2   8         47.45         53.46        11.54 o                         
   6   2   8       1778.93       1846.93        35.59 o                         
   7   2   8         73.09         70.04        10.11 o                         
   8   2   8        519.01        477.46        23.07 o                         
  -9   3   8         33.75         18.88         6.13 o                         
  -8   3   8         29.34         28.30         9.78 o                         
  -7   3   8         15.89         11.18         9.12 o                         
  -6   3   8        344.56        358.79        14.64 o                         
  -5   3   8         68.83         71.56         7.39 o                         
  -4   3   8        899.76        894.44        38.08 o                         
  -3   3   8        861.15        785.61        32.35 o                         
  -2   3   8        358.42        347.72        20.44 o                         
  -1   3   8         33.59         57.53         9.19 o                         
   0   3   8        129.34        110.84        11.30 o                         
   1   3   8         25.54         50.44         6.67 o                         
   2   3   8        343.75        376.22        20.97 o                         
   3   3   8        861.31        834.85        34.33 o                         
   4   3   8        892.25        855.78        38.97 o                         
   5   3   8         63.29         64.54         6.77 o                         
   6   3   8        348.83        377.87        16.62 o                         
   7   3   8         17.30         13.99         7.01 o                         
  -9   4   8         18.62         15.47         5.52 o                         
  -8   4   8         70.12         63.74         8.90 o                         
  -7   4   8         94.04        105.77        17.53 o                         
  -6   4   8        452.07        467.24        20.11 o                         
  -5   4   8        135.70        134.01        10.21 o                         
  -4   4   8        556.26        552.70        23.98 o                         
  -3   4   8        185.91        185.36        18.15 o                         
  -2   4   8        536.60        514.11        27.32 o                         
  -1   4   8        833.99        900.92        34.78 o                         
   0   4   8       1320.92       1393.41        42.04 o                         
   1   4   8        829.82        923.83        30.93 o                         
   2   4   8        551.16        553.51        19.39 o                         
   3   4   8        183.98        194.94        18.37 o                         
   4   4   8        579.68        558.26        21.96 o                         
   5   4   8        149.04        158.75        12.78 o                         
   6   4   8        428.92        520.94        30.51 o                         
   7   4   8        105.98         74.38        15.90 o                         
  -8   5   8         41.36         36.91         6.56 o                         
  -7   5   8         12.21         16.38         9.44 o                         
  -6   5   8        186.88        177.06        15.55 o                         
  -5   5   8         45.24         67.06         7.81 o                         
  -4   5   8         86.27         84.94        15.94 o                         
  -3   5   8        240.42        199.45        20.52 o                         
  -2   5   8         86.50         69.48        13.43 o                         
  -1   5   8         43.63         19.63         8.29 o                         
   0   5   8        169.09        165.17        16.85 o                         
   1   5   8         56.67         51.51        11.71 o                         
   2   5   8         89.88         81.89         8.88 o                         
   3   5   8        268.13        237.00        20.53 o                         
   4   5   8         93.60         85.59        15.01 o                         
   5   5   8         38.46         49.13        12.77 o                         
  -8   6   8         40.64         44.78         6.24 o                         
  -7   6   8         82.74         79.99        13.83 o                         
  -6   6   8        706.95        723.10        29.17 o                         
  -5   6   8         73.69         67.75        14.43 o                         
  -4   6   8        528.23        504.51        22.46 o                         
  -3   6   8        269.17        274.30        16.83 o                         
  -2   6   8        308.13        316.68        19.45 o                         
  -1   6   8        264.14        222.84        21.88 o                         
   0   6   8       1078.38       1149.60        46.03 o                         
   1   6   8        250.52        241.20        22.27 o                         
   2   6   8        300.08        294.54        13.23 o                         
   3   6   8        254.00        277.76        22.96 o                         
   4   6   8        494.39        465.79        31.69 o                         
  -8   7   8         37.87         60.96         7.95 o                         
  -7   7   8         90.81         70.15         8.45 o                         
  -6   7   8         15.86         17.18         6.91 o                         
  -5   7   8        123.56         97.08        17.21 o                         
  -4   7   8         65.47         56.46        11.89 o                         
  -3   7   8        383.91        418.53        21.69 o                         
  -2   7   8         42.54         39.76         8.34 o                         
  -1   7   8        651.18        657.26        26.00 o                         
   0   7   8         16.66         20.02         6.08 o                         
   1   7   8        647.93        623.28        24.75 o                         
   2   7   8         41.29         37.71         7.60 o                         
  -7   8   8         70.52         50.52         9.01 o                         
  -6   8   8        308.51        290.93        22.86 o                         
  -5   8   8         27.58         21.60        10.40 o                         
  -4   8   8        218.27        208.66        24.02 o                         
  -3   8   8          1.49         -1.21         7.69 o                         
  -2   8   8          8.18          3.59         7.82 o                         
  -1   8   8        154.18        138.97        13.10 o                         
   0   8   8         86.95         97.42        11.43 o                         
   1   8   8        155.55        156.68        14.00 o                         
   2   8   8          1.90          2.33         7.46 o                         
  -6   9   8         47.39         42.92         9.36 o                         
  -5   9   8        143.37        141.04        16.93 o                         
  -4   9   8          2.21          2.32         3.83 o                         
  -3   9   8        131.13        146.07        17.59 o                         
  -2   9   8         88.57         91.98        15.41 o                         
  -1   9   8        186.03        194.68        21.60 o                         
   0   9   8        294.09        308.97        25.87 o                         
   1   9   8        179.16        194.81        20.37 o                         
   2   9   8         85.34         96.73        13.56 o                         
  -5  10   8          8.96          9.25         5.32 o                         
  -4  10   8         20.80         34.43         5.85 o                         
  -3  10   8          9.31         11.50         7.01 o                         
  -2  10   8        200.82        193.93        19.91 o                         
  -1  10   8         90.89         95.23        15.30 o                         
   0  10   8        148.49        107.38        15.34 o                         
   1  10   8         85.22         78.66        13.86 o                         
   2  10   8        223.16        192.59        18.59 o                         
  -4  11   8         67.31         51.94         8.29 o                         
  -3  11   8         71.99         90.11        10.19 o                         
  -2  11   8         68.02         58.39        10.82 o                         
  -1  11   8        197.02        227.41        19.56 o                         
   0  11   8          0.89          6.98         5.97 o                         
   1  11   8        200.98        184.27        16.97 o                         
   2  11   8         73.81         59.36         9.56 o                         
  -2  12   8         29.81         28.15         4.46 o                         
  -1  12   8        105.55        112.35        11.79 o                         
   0  12   8         33.42         16.31         5.47 o                         
   1  12   8        103.08        110.04        10.73 o                         
   1   0   9         20.21         41.11         3.35 o                         
   2   0   9         33.64         30.20         7.85 o                         
   3   0   9         93.20         73.94         7.78 o                         
   4   0   9        122.09        144.94        15.54 o                         
   5   0   9        110.56        128.48        10.28 o                         
   6   0   9         28.51         28.96         6.17 o                         
   7   0   9          0.31          4.63         6.31 o                         
   8   0   9        104.13         87.31        12.03 o                         
   9   0   9         54.63         55.14         9.27 o                         
  -9   1   9         66.07         74.06        10.82 o                         
  -8   1   9        131.39        118.93        15.78 o                         
  -7   1   9        690.86        717.21        28.04 o                         
  -6   1   9         16.83         14.58         4.25 o                         
  -5   1   9        448.19        460.30        25.98 o                         
  -4   1   9        236.56        230.86        18.75 o                         
  -3   1   9         36.78         29.23         8.07 o                         
  -2   1   9        220.04        238.05        10.32 o                         
  -1   1   9        169.32        142.11        11.73 o                         
   0   1   9       1019.82       1049.73        20.03 o                         
   1   1   9        236.24        206.41        16.26 o                         
   2   1   9        198.05        208.18        21.00 o                         
   3   1   9         84.98         80.18        11.91 o                         
   4   1   9        215.63        226.57        19.63 o                         
   5   1   9        481.96        460.71        14.97 o                         
   6   1   9         14.80         18.31         5.51 o                         
   7   1   9        715.61        760.34        28.34 o                         
   8   1   9        136.91        125.45        13.80 o                         
  -9   2   9         39.68         41.07         7.94 o                         
  -8   2   9         21.14         28.41         9.37 o                         
  -7   2   9         33.59         33.41         6.91 o                         
  -6   2   9          5.21          6.16         4.92 o                         
  -5   2   9         56.15         41.95         5.96 o                         
  -4   2   9        142.34        116.50        14.15 o                         
  -3   2   9        488.82        452.28        19.85 o                         
  -2   2   9        439.64        439.88        20.41 o                         
  -1   2   9       1373.60       1459.41        35.23 o                         
   0   2   9        142.71        138.68        11.82 o                         
   1   2   9       1359.92       1366.98        36.44 o                         
   2   2   9        422.84        407.52        22.50 o                         
   3   2   9        459.32        413.49        24.63 o                         
   4   2   9        133.53         98.04        14.41 o                         
   5   2   9         41.80         41.85         6.24 o                         
   6   2   9          5.11          4.06         4.39 o                         
   7   2   9         47.26         45.44         7.79 o                         
   8   2   9         25.54         22.85         7.67 o                         
  -9   3   9         80.66         84.53        10.01 o                         
  -8   3   9         70.01         65.97        12.31 o                         
  -7   3   9        740.91        735.73        24.00 o                         
  -6   3   9          3.46         -0.25         4.98 o                         
  -5   3   9        709.72        713.23        26.35 o                         
  -4   3   9        237.62        226.59        12.89 o                         
  -3   3   9        223.44        166.68        16.00 o                         
  -2   3   9        855.12        871.61        32.48 o                         
  -1   3   9       2954.83       2994.22        57.60 o                         
   0   3   9        642.68        696.53        27.68 o                         
   1   3   9       3050.72       3074.70        59.47 o                         
   2   3   9        821.01        893.47        33.54 o                         
   3   3   9        304.27        284.74        21.48 o                         
   4   3   9        215.35        203.69        13.68 o                         
   5   3   9        787.15        803.70        22.62 o                         
   6   3   9          4.03         -1.43         7.05 o                         
   7   3   9        812.02        833.85        31.79 o                         
  -9   4   9         34.64         28.60         5.99 o                         
  -8   4   9         81.87         87.96         9.50 o                         
  -7   4   9        162.22        143.82        18.85 o                         
  -6   4   9        138.39        143.58        11.71 o                         
  -5   4   9        110.10        110.51        12.87 o                         
  -4   4   9        873.60        888.08        22.91 o                         
  -3   4   9         14.74          2.04         5.72 o                         
  -2   4   9        812.95        753.15        33.92 o                         
  -1   4   9         26.46         12.27         6.93 o                         
   0   4   9         13.22          4.11         5.66 o                         
   1   4   9         25.34         14.10         7.28 o                         
   2   4   9        858.38        887.72        34.59 o                         
   3   4   9         12.67          9.23         7.09 o                         
   4   4   9        902.79        860.15        32.23 o                         
   5   4   9        102.65         82.76        12.62 o                         
   6   4   9        157.31        127.47        16.75 o                         
   7   4   9        169.86        125.20        17.97 o                         
  -8   5   9         45.41         45.80         6.77 o                         
  -7   5   9        253.27        248.83        24.39 o                         
  -6   5   9         87.95         83.12        11.79 o                         
  -5   5   9        777.34        781.16        41.93 o                         
  -4   5   9         24.24         15.56         6.47 o                         
  -3   5   9        407.65        382.33        28.22 o                         
  -2   5   9        106.65        104.54        15.44 o                         
  -1   5   9        847.68        888.08        38.70 o                         
   0   5   9        459.46        490.04        28.60 o                         
   1   5   9        832.44        843.83        38.29 o                         
   2   5   9        106.31        107.36        17.02 o                         
   3   5   9        382.03        339.49        25.24 o                         
   4   5   9         28.40         12.25         8.04 o                         
  -8   6   9        152.78        170.44        10.23 o                         
  -7   6   9        197.51        187.12        19.91 o                         
  -6   6   9        213.58        227.30        38.69 o                         
  -5   6   9        196.16        231.26        23.01 o                         
  -4   6   9        674.58        635.15        20.93 o                         
  -3   6   9         87.53         91.25        10.42 o                         
  -2   6   9        355.96        330.55        18.01 o                         
  -1   6   9        132.28        127.39        17.49 o                         
   0   6   9          6.91          0.22         8.43 o                         
   1   6   9        144.22        142.82        18.65 o                         
   2   6   9        379.21        351.67        24.01 o                         
   3   6   9        100.22         96.42        14.93 o                         
   4   6   9        657.51        559.09        35.32 o                         
  -7   7   9         21.83         25.69         8.36 o                         
  -6   7   9         70.36         52.47        11.88 o                         
  -5   7   9        179.02        163.82        20.33 o                         
  -4   7   9         15.07          3.32         5.13 o                         
  -3   7   9        495.23        509.23        24.71 o                         
  -2   7   9        329.50        318.50        19.18 o                         
  -1   7   9        811.19        854.70        29.99 o                         
   0   7   9         96.34         98.95        10.94 o                         
   1   7   9        806.92        849.14        29.38 o                         
   2   7   9        341.55        320.55        18.66 o                         
  -7   8   9          2.82         14.57         4.89 o                         
  -6   8   9         95.17         95.87         9.77 o                         
  -5   8   9         93.54         94.21        15.03 o                         
  -4   8   9        202.01        216.80        15.41 o                         
  -3   8   9        101.47         77.99        13.76 o                         
  -2   8   9        361.58        333.91        27.04 o                         
  -1   8   9         13.38         12.96         8.08 o                         
   0   8   9        870.26        908.51        42.66 o                         
   1   8   9         10.29         10.01         4.71 o                         
   2   8   9        372.55        353.97        26.23 o                         
  -6   9   9         22.83         18.09         4.73 o                         
  -5   9   9        116.81        133.13        15.36 o                         
  -4   9   9         15.07          7.82         4.85 o                         
  -3   9   9         38.30         32.23        10.63 o                         
  -2   9   9        487.68        514.89        32.71 o                         
  -1   9   9        120.63        139.64        18.77 o                         
   0   9   9          0.76         -1.27         7.52 o                         
   1   9   9        117.26        121.22        15.81 o                         
   2   9   9        497.23        518.15        30.94 o                         
  -5  10   9         48.87         41.92         7.80 o                         
  -4  10   9         46.37         60.20         6.30 o                         
  -3  10   9        195.02        175.81        17.16 o                         
  -2  10   9        258.90        241.14        21.13 o                         
  -1  10   9        136.51        132.54        16.63 o                         
   0  10   9        808.91        697.36        36.05 o                         
   1  10   9        127.68        118.64        16.12 o                         
   2  10   9        275.46        247.74        20.38 o                         
  -4  11   9         21.20         13.67         4.28 o                         
  -3  11   9         14.36         15.77         4.01 o                         
  -2  11   9        130.61        145.68        14.83 o                         
  -1  11   9         31.58         29.00         8.34 o                         
   0  11   9          6.17         -1.64         6.30 o                         
   1  11   9         24.15         14.53         6.80 o                         
   2  11   9        129.66        156.05        13.46 o                         
  -2  12   9         24.41         26.05         5.79 o                         
  -1  12   9        111.85        130.72        11.54 o                         
   0  12   9         23.27         22.80         5.81 o                         
   1  12   9        114.77        115.11        10.49 o                         
   0   0  10      26800.51      29446.89       166.57 o                         
   1   0  10       2879.43       3050.03        38.46 o                         
   2   0  10       3715.64       3790.20        67.58 o                         
   3   0  10          1.09          0.16         5.83 o                         
   4   0  10         41.33         44.39         7.96 o                         
   5   0  10         34.30         16.78         5.35 o                         
   6   0  10        540.41        539.04        19.84 o                         
   7   0  10        208.29        188.64        14.66 o                         
   8   0  10        161.29        165.28        14.54 o                         
   9   0  10          1.26          0.12         4.58 o                         
  -9   1  10         49.51         41.91         7.77 o                         
  -8   1  10        185.01        176.92        17.56 o                         
  -7   1  10        161.34        156.94        13.98 o                         
  -6   1  10        121.63        127.41        10.45 o                         
  -5   1  10         27.67         26.65         6.24 o                         
  -4   1  10         90.28        110.80         8.43 o                         
  -3   1  10        676.82        719.41        32.11 o                         
  -2   1  10        464.30        474.92        14.56 o                         
  -1   1  10        777.55        867.01        19.05 o                         
   0   1  10       1068.16       1292.63        23.39 o                         
   1   1  10        762.67        826.10        27.64 o                         
   2   1  10        446.01        468.87        19.57 o                         
   3   1  10        653.28        676.58        31.32 o                         
   4   1  10         91.19        102.08         9.95 o                         
   5   1  10         26.41         27.50         5.09 o                         
   6   1  10        123.79        142.59        13.90 o                         
   7   1  10        173.04        157.24        13.54 o                         
   8   1  10        192.63        200.45        15.34 o                         
  -9   2  10         72.02         77.28         9.79 o                         
  -8   2  10        124.43        112.76        14.35 o                         
  -7   2  10        167.61        154.99        11.67 o                         
  -6   2  10        363.17        347.50        20.55 o                         
  -5   2  10        127.84        124.33         9.51 o                         
  -4   2  10        194.98        190.75        18.66 o                         
  -3   2  10         82.70         61.33        17.34 o                         
  -2   2  10        554.17        599.25        24.18 o                         
  -1   2  10        867.08        923.89        28.78 o                         
   0   2  10       2942.16       3028.17        52.97 o                         
   2   2  10        492.30        531.34        21.97 o                         
   3   2  10        101.58         96.65        13.60 o                         
   4   2  10        173.77        167.37        12.50 o                         
   5   2  10        164.19        154.99        10.28 o                         
   6   2  10        373.47        359.74        19.28 o                         
   7   2  10        165.42        152.90        15.15 o                         
   8   2  10        110.42        109.22        21.77 o                         
  -9   3  10         26.02         24.43         5.77 o                         
  -8   3  10         66.15         70.79        11.67 o                         
  -7   3  10         55.75         39.06         7.44 o                         
  -6   3  10        416.64        428.08        22.87 o                         
  -5   3  10        281.18        287.78        14.56 o                         
  -4   3  10        318.54        318.51        14.03 o                         
  -3   3  10        396.97        357.65        22.72 o                         
  -2   3  10         97.32         88.51        11.39 o                         
  -1   3  10         22.59         23.71         7.29 o                         
   0   3  10        438.71        417.85        22.57 o                         
   1   3  10         25.07         22.37         7.67 o                         
   2   3  10        101.35         91.31        12.65 o                         
   3   3  10        393.30        379.29        25.43 o                         
   4   3  10        293.74        287.47        16.48 o                         
   5   3  10        278.74        299.37        14.16 o                         
   6   3  10        386.94        410.94        20.25 o                         
   7   3  10         68.01         32.62        10.77 o                         
  -8   4  10        118.57        107.63        12.81 o                         
  -7   4  10        369.07        370.77        19.84 o                         
  -6   4  10        524.22        509.80        19.93 o                         
  -5   4  10        453.81        453.08        21.47 o                         
  -4   4  10        938.10        957.92        21.14 o                         
  -3   4  10        126.81         81.61        14.26 o                         
  -2   4  10        670.93        614.64        31.38 o                         
  -1   4  10        722.69        713.53        32.30 o                         
   0   4  10        376.93        344.22        23.07 o                         
   1   4  10        749.79        734.86        33.43 o                         
   2   4  10        613.29        579.20        29.30 o                         
   3   4  10        130.13        132.32        28.00 o                         
   4   4  10        931.27        960.56        30.66 o                         
   5   4  10        444.46        479.54        22.78 o                         
   6   4  10        560.63        600.52        33.13 o                         
   7   4  10        374.57        389.47        26.30 o                         
  -8   5  10        119.84        106.19        11.99 o                         
  -7   5  10        217.35        203.28        22.23 o                         
  -6   5  10        193.28        184.61        15.25 o                         
  -5   5  10        322.71        331.77        27.82 o                         
  -4   5  10        237.57        240.03        16.12 o                         
  -3   5  10        125.28        138.04        17.68 o                         
  -2   5  10        496.65        490.95        30.66 o                         
  -1   5  10         35.98         29.40        10.79 o                         
   0   5  10        208.59        180.43        19.15 o                         
   1   5  10         54.55         59.41        12.97 o                         
   3   5  10        136.99        113.98        13.94 o                         
   4   5  10        243.93        260.54        16.03 o                         
   5   5  10        329.99        356.56        24.80 o                         
  -8   6  10        139.40        133.95        11.71 o                         
  -7   6  10         99.12         99.78        15.01 o                         
  -6   6  10        185.77        189.72        15.21 o                         
  -5   6  10        153.25        117.67        17.96 o                         
  -4   6  10        223.25        252.97        15.76 o                         
  -3   6  10         45.08         50.86         8.10 o                         
  -2   6  10        219.20        211.83        23.82 o                         
  -1   6  10        306.04        278.64        25.26 o                         
   0   6  10         15.31         -4.10        11.10 o                         
   1   6  10        334.06        321.09        26.35 o                         
   3   6  10         59.94         20.20         8.65 o                         
  -7   7  10         50.40         52.86         9.59 o                         
  -6   7  10         80.84         70.32         9.12 o                         
  -5   7  10          3.78         -2.98         8.60 o                         
  -4   7  10         31.89         21.73         6.37 o                         
  -3   7  10        131.46        120.11        16.43 o                         
  -2   7  10        105.33        120.95        12.83 o                         
  -1   7  10        279.21        222.84        16.15 o                         
   0   7  10         66.83         80.31        10.88 o                         
   1   7  10        291.89        301.24        18.92 o                         
   2   7  10        130.09        151.31        17.30 o                         
  -7   8  10         16.49         22.29         4.16 o                         
  -6   8  10         14.77         17.59         5.36 o                         
  -5   8  10         40.07         24.10         9.03 o                         
  -4   8  10         74.17         51.58         8.04 o                         
  -3   8  10         10.06         18.93         7.97 o                         
  -2   8  10          1.45         -3.39         6.52 o                         
  -1   8  10        351.27        373.06        28.46 o                         
   0   8  10         33.74         34.95        10.61 o                         
   1   8  10        351.63        369.46        27.27 o                         
   2   8  10          5.40         -0.65         8.04 o                         
  -6   9  10         32.20         38.20         5.47 o                         
  -5   9  10         25.36         26.70         7.29 o                         
  -4   9  10         62.74         73.34         8.23 o                         
  -3   9  10        193.43        180.83        18.35 o                         
  -2   9  10        290.10        263.47        23.84 o                         
  -1   9  10        112.06         98.56        15.49 o                         
   0   9  10        726.33        822.51        40.79 o                         
   1   9  10        115.16        112.84        15.86 o                         
   2   9  10        310.83        254.17        21.48 o                         
  -5  10  10         45.87         53.89         5.74 o                         
  -4  10  10         10.81         26.83        18.59 o                         
  -3  10  10          5.01         -2.07         4.23 o                         
  -2  10  10         79.58         69.36        11.96 o                         
  -1  10  10          7.66          0.97         8.01 o                         
   0  10  10         21.68         21.39         8.33 o                         
   1  10  10          8.22         -6.31         7.86 o                         
   2  10  10         67.40         63.04        10.85 o                         
  -3  11  10         82.07         82.73         6.70 o                         
  -2  11  10         10.59         12.06         3.81 o                         
  -1  11  10         16.62         20.89         7.72 o                         
   0  11  10          0.66         -2.24         4.50 o                         
   1  11  10          7.83         -0.23         5.24 o                         
   2  11  10          6.82          1.12         5.42 o                         
  -1  12  10         30.27         37.15         6.34 o                         
   0  12  10        119.81        112.93        10.21 o                         
   1   0  11        516.80        528.83        17.43 o                         
   2   0  11        535.93        581.56        28.82 o                         
   3   0  11        198.36        240.77        20.18 o                         
   4   0  11         94.71        102.24        10.15 o                         
   5   0  11         37.90         40.22         8.22 o                         
   6   0  11         13.06         18.61        18.21 o                         
   7   0  11         42.47         36.14        13.96 o                         
   8   0  11          1.67          1.23         6.74 o                         
  -9   1  11         41.16         49.12         6.73 o                         
  -8   1  11         61.35         49.12         9.19 o                         
  -7   1  11        176.96        191.99        14.57 o                         
  -6   1  11        568.60        587.19        20.72 o                         
  -5   1  11        163.79        164.70        10.69 o                         
  -4   1  11        264.82        270.62        13.06 o                         
  -3   1  11        280.86        314.17        22.88 o                         
  -2   1  11         71.34         54.97        11.05 o                         
  -1   1  11        943.31        961.87        27.52 o                         
   0   1  11       1298.12       1238.99        37.51 o                         
   1   1  11        974.63       1008.30        32.10 o                         
   2   1  11         85.79         60.57         8.00 o                         
   4   1  11        258.86        246.16        15.63 o                         
   5   1  11        202.49        201.48        16.84 o                         
   6   1  11        578.96        593.77        33.65 o                         
   7   1  11        186.65        207.00        14.83 o                         
   8   1  11         83.83         83.21        10.31 o                         
  -9   2  11          5.46         -3.50         3.50 o                         
  -8   2  11         27.63         31.90         8.13 o                         
  -7   2  11         40.19         28.19         6.43 o                         
  -6   2  11        131.03        142.86        10.65 o                         
  -5   2  11        273.16        283.79        17.59 o                         
  -4   2  11        189.33        191.62        11.22 o                         
  -3   2  11         60.86         56.90        11.90 o                         
  -2   2  11         29.04         25.36         5.50 o                         
  -1   2  11        377.10        376.20        18.94 o                         
   0   2  11         85.93         79.63        10.35 o                         
   1   2  11        390.85        409.02        22.08 o                         
   2   2  11         33.69         47.20         8.07 o                         
   3   2  11         51.76         34.29        10.12 o                         
   4   2  11        173.20        149.77        12.53 o                         
   5   2  11        251.13        222.95        15.93 o                         
   6   2  11        117.76        109.59        11.25 o                         
   7   2  11         33.90         31.91         6.86 o                         
   8   2  11         26.47         15.67        16.69 o                         
  -8   3  11        289.84        297.49        19.93 o                         
  -7   3  11        221.32        198.61        12.93 o                         
  -6   3  11       1344.02       1408.35        59.81 o                         
  -5   3  11         65.65         77.70         8.05 o                         
  -4   3  11        563.39        546.92        18.32 o                         
  -3   3  11        185.00        157.44        16.56 o                         
  -2   3  11        301.45        311.19        20.64 o                         
  -1   3  11        376.93        298.81        19.75 o                         
   0   3  11       1211.52       1230.99        39.53 o                         
   1   3  11        382.60        367.16        23.09 o                         
   3   3  11        231.23        234.77        25.33 o                         
   4   3  11        551.92        533.83        23.03 o                         
   5   3  11         89.90         99.41        11.15 o                         
   6   3  11       1369.12       1563.66        55.75 o                         
   7   3  11        204.94        175.75        19.24 o                         
   8   3  11        310.33        313.28        25.41 o                         
  -8   4  11        107.30        115.72        12.19 o                         
  -7   4  11        130.25        121.42        19.51 o                         
  -6   4  11        422.93        417.92        17.97 o                         
  -5   4  11        388.09        368.25        19.26 o                         
  -4   4  11       1254.90       1270.07        36.00 o                         
  -3   4  11         26.79         24.28         7.91 o                         
  -2   4  11        504.12        382.88        25.67 o                         
  -1   4  11         81.19         59.34        11.22 o                         
   0   4  11          5.69          2.76         6.73 o                         
   1   4  11        105.00         81.17        13.15 o                         
   3   4  11         26.41         17.83         6.21 o                         
   4   4  11       1235.49       1239.83        34.95 o                         
   5   4  11        372.64        360.70        27.32 o                         
   6   4  11        431.51        450.53        28.97 o                         
   7   4  11        127.52        103.18        14.29 o                         
  -8   5  11         52.13         49.17         8.07 o                         
  -7   5  11        140.42        120.11        11.71 o                         
  -6   5  11        221.26        176.04        26.01 o                         
  -5   5  11         37.31         14.86         9.42 o                         
  -4   5  11         87.19         79.20        14.30 o                         
  -3   5  11        349.30        329.08        18.18 o                         
  -2   5  11        366.71        363.25        27.53 o                         
  -1   5  11        467.68        436.02        28.65 o                         
   0   5  11       1249.83       1165.07        46.39 o                         
   1   5  11        457.00        393.66        18.30 o                         
   2   5  11        365.30        371.55        24.16 o                         
   3   5  11        364.69        363.71        24.94 o                         
   4   5  11        117.84        111.57        12.50 o                         
   5   5  11         40.40         42.68         9.92 o                         
  -7   6  11         33.25         21.03         5.67 o                         
  -6   6  11         19.21         18.68         6.58 o                         
  -5   6  11        423.20        416.57        30.00 o                         
  -4   6  11        380.32        388.89        19.04 o                         
  -3   6  11        577.08        635.81        25.89 o                         
  -2   6  11        593.70        603.89        36.73 o                         
  -1   6  11        700.49        658.31        38.18 o                         
   0   6  11        328.38        268.53        25.48 o                         
   1   6  11        766.05        704.56        30.15 o                         
  -7   7  11         80.59         64.51         9.93 o                         
  -6   7  11          4.09         -3.39         4.40 o                         
  -5   7  11        120.27        104.99        15.45 o                         
  -4   7  11         72.65         72.66         9.23 o                         
  -3   7  11        362.39        330.13        25.75 o                         
  -2   7  11        350.34        377.00        27.73 o                         
  -1   7  11        182.48        182.23        14.65 o                         
   0   7  11        459.92        444.23        22.40 o                         
   1   7  11        151.55        161.37        13.73 o                         
   2   7  11        365.49        372.29        27.39 o                         
  -6   8  11         80.44         97.66        11.61 o                         
  -5   8  11        214.37        237.60        20.47 o                         
  -4   8  11         34.32         24.94         5.38 o                         
  -3   8  11        204.97        180.27        19.72 o                         
  -2   8  11        159.91        132.86        17.49 o                         
  -1   8  11        384.56        424.04        30.10 o                         
   0   8  11         89.29         91.19        15.10 o                         
   1   8  11        422.07        443.69        30.18 o                         
   2   8  11        141.90        132.71        16.43 o                         
  -6   9  11         71.03         71.00         8.96 o                         
  -5   9  11         19.96         10.71         5.93 o                         
  -4   9  11         65.31         70.59         7.89 o                         
  -3   9  11         58.60         42.81         7.09 o                         
  -2   9  11         37.08         37.09        10.73 o                         
  -1   9  11        146.11        131.23        17.17 o                         
   0   9  11         87.79         74.74        14.05 o                         
   1   9  11        136.33        135.89        17.45 o                         
   2   9  11         49.79         35.44         9.47 o                         
  -5  10  11         54.32         71.30         9.00 o                         
  -4  10  11         18.10          4.27         6.89 o                         
  -3  10  11         86.74         86.58         8.44 o                         
  -2  10  11         32.14         39.96         9.91 o                         
  -1  10  11         34.44         36.31         9.57 o                         
   0  10  11         20.79         12.75         7.71 o                         
   1  10  11         37.56         25.41         8.30 o                         
   2  10  11         43.72         29.88         7.46 o                         
  -3  11  11         14.58          6.53         4.51 o                         
  -2  11  11         46.27         56.57         5.83 o                         
  -1  11  11        286.29        268.76        18.97 o                         
   0  11  11         14.51         29.87         7.55 o                         
   1  11  11        289.52        273.49        18.24 o                         
   0   0  12         32.33         26.12         7.65 o                         
   1   0  12       1856.77       1855.64        34.09 o                         
   2   0  12        491.72        433.29        26.53 o                         
   3   0  12         44.82         49.69        10.18 o                         
   4   0  12        414.25        421.97        25.37 o                         
   5   0  12        400.27        401.97        21.16 o                         
   6   0  12        312.96        324.84        18.11 o                         
   7   0  12        342.53        324.71        17.51 o                         
   8   0  12        132.43        135.09        11.61 o                         
  -8   1  12         30.92         35.42         7.86 o                         
  -7   1  12         69.80         54.59         8.76 o                         
  -6   1  12         13.71         10.18         4.60 o                         
  -5   1  12        208.05        206.30        15.43 o                         
  -4   1  12        341.04        361.00        15.33 o                         
  -3   1  12        248.04        239.18        14.61 o                         
  -2   1  12        229.37        192.67        19.09 o                         
  -1   1  12         79.95         85.67        12.34 o                         
   0   1  12        187.03        171.68        15.55 o                         
   1   1  12         83.20         90.06        11.44 o                         
   2   1  12        220.31        219.49        15.79 o                         
   3   1  12        229.81        219.26        18.78 o                         
   4   1  12        337.58        367.93        26.78 o                         
   5   1  12        185.48        167.14        19.40 o                         
   6   1  12         15.64         11.01         4.58 o                         
   7   1  12         57.84         42.36         7.71 o                         
   8   1  12         27.10         38.47        17.91 o                         
  -8   2  12         14.38          0.83         5.84 o                         
  -7   2  12        260.56        269.96        14.01 o                         
  -6   2  12         31.84         30.38         6.00 o                         
  -5   2  12        902.00        868.50        31.21 o                         
  -4   2  12        358.53        370.91        15.93 o                         
  -3   2  12        918.53        915.48        48.83 o                         
  -2   2  12       1061.31       1082.81        42.25 o                         
  -1   2  12       2599.11       2511.83        39.19 o                         
   0   2  12        558.01        573.45        19.75 o                         
   1   2  12       2451.17       2394.94        54.75 o                         
   2   2  12       1077.32       1144.66        35.89 o                         
   3   2  12        847.77        883.08        37.92 o                         
   4   2  12        377.98        404.85        27.91 o                         
   5   2  12        980.10       1016.80        45.73 o                         
   6   2  12         38.76         38.49         7.43 o                         
   7   2  12        285.35        290.31        16.32 o                         
   8   2  12         18.46         22.80        15.85 o                         
  -8   3  12         40.39         46.23         7.50 o                         
  -7   3  12         52.18         54.87         7.60 o                         
  -6   3  12         33.24         29.60         6.22 o                         
  -5   3  12        550.38        580.58        20.20 o                         
  -4   3  12        601.00        584.22        23.91 o                         
  -3   3  12        358.78        366.96        20.36 o                         
  -2   3  12        116.24         54.52        10.85 o                         
  -1   3  12        751.37        745.02        31.33 o                         
   0   3  12         94.20        104.70        13.45 o                         
   2   3  12        131.64        116.78         9.35 o                         
   3   3  12        376.39        366.68        25.41 o                         
   4   3  12        589.57        554.49        32.42 o                         
   5   3  12        585.54        583.92        34.33 o                         
   6   3  12         36.14         31.10        11.83 o                         
   7   3  12         67.57         44.43        11.37 o                         
   8   3  12         47.65         27.22        14.99 o                         
  -8   4  12        134.44        125.90        11.52 o                         
  -7   4  12         51.32         53.59         7.82 o                         
  -6   4  12        340.98        370.90        40.75 o                         
  -5   4  12        830.34        825.57        23.92 o                         
  -4   4  12        385.79        408.11        27.48 o                         
  -2   4  12        904.06        845.75        37.95 o                         
  -1   4  12        887.19        868.41        37.52 o                         
   0   4  12         11.56         16.97         8.11 o                         
   1   4  12        853.52        864.86        26.45 o                         
   2   4  12        870.72        779.02        35.42 o                         
   3   4  12       1292.01       1229.74        46.32 o                         
   4   4  12        366.80        337.76        25.57 o                         
   5   4  12        888.66        938.79        42.18 o                         
   6   4  12        321.02        339.14        25.72 o                         
   7   4  12         62.76         83.44        12.80 o                         
  -7   5  12         74.83         77.92         8.69 o                         
  -6   5  12        158.59        166.32        21.10 o                         
  -5   5  12        105.67         93.12        15.05 o                         
  -4   5  12        191.77        212.87        14.06 o                         
  -3   5  12        193.26        158.51        19.53 o                         
  -2   5  12        530.78        484.16        31.53 o                         
  -1   5  12        174.41        173.28        19.34 o                         
   0   5  12        394.83        376.95        28.07 o                         
   1   5  12        169.34        159.41        12.84 o                         
   2   5  12        575.89        547.04        30.34 o                         
   3   5  12        184.93        171.27        17.62 o                         
   4   5  12        175.30        179.93        18.87 o                         
   5   5  12        122.78        123.81        16.12 o                         
   6   5  12        130.38        138.14        16.08 o                         
  -7   6  12        163.85        171.76        10.92 o                         
  -6   6  12        141.09        133.72        11.83 o                         
  -5   6  12        422.14        329.92        24.99 o                         
  -4   6  12         20.53         17.01         5.66 o                         
  -3   6  12        336.56        346.85        18.60 o                         
  -2   6  12        379.71        361.40        29.89 o                         
  -1   6  12         16.81         16.80         7.51 o                         
   0   6  12        389.20        429.90        31.99 o                         
   1   6  12          3.57          9.87        10.61 o                         
   2   6  12        355.30        342.44        24.28 o                         
  -7   7  12         11.66         -1.13         6.02 o                         
  -6   7  12         25.75         42.71        10.28 o                         
  -5   7  12         23.96          7.30         6.90 o                         
  -4   7  12        272.84        277.14        15.85 o                         
  -3   7  12         53.13         40.19         7.72 o                         
  -2   7  12        753.83        770.50        39.71 o                         
  -1   7  12        154.82        149.21        18.18 o                         
   0   7  12        612.82        581.87        34.38 o                         
   1   7  12        151.25        160.02        18.33 o                         
   2   7  12        778.26        815.86        39.64 o                         
  -6   8  12         11.22         20.48         6.39 o                         
  -5   8  12         60.40         87.78        12.41 o                         
  -4   8  12         19.99         13.71         4.78 o                         
  -3   8  12         55.19         39.81         7.36 o                         
  -2   8  12         19.62         16.25         8.73 o                         
  -1   8  12        114.91         94.29        16.07 o                         
   0   8  12          2.92          6.92         6.21 o                         
   1   8  12        122.54        101.58        15.20 o                         
   2   8  12         21.07         25.59         7.78 o                         
  -5   9  12          6.79         -8.45         8.45 o                         
  -4   9  12         53.21         52.95         8.27 o                         
  -3   9  12         30.74         35.32         6.23 o                         
  -2   9  12         31.64         28.99         9.21 o                         
  -1   9  12         30.29         39.42        11.04 o                         
   0   9  12         70.40         61.55        12.98 o                         
   1   9  12         28.14         12.62         7.03 o                         
   2   9  12         21.27         24.69         7.96 o                         
  -3  10  12         98.64        122.60        20.38 o                         
  -2  10  12         17.38         15.09         4.93 o                         
  -1  10  12         95.55        105.16        13.91 o                         
   0  10  12         16.43          1.11         6.03 o                         
   1  10  12         97.45         92.62        12.28 o                         
   2  10  12         17.17         -4.47         7.16 o                         
  -2  11  12        213.53        239.48        15.53 o                         
  -1  11  12         80.68         92.31        10.81 o                         
   0  11  12         35.59         43.26         8.46 o                         
   1  11  12         81.52         83.00         9.78 o                         
   1   0  13         30.11         43.13        11.31 o                         
   2   0  13        670.88        678.85        34.62 o                         
   3   0  13        538.17        487.36        28.90 o                         
   4   0  13        249.85        235.61        15.89 o                         
   5   0  13        205.53        199.30        15.41 o                         
   6   0  13         93.04         98.82        16.27 o                         
   7   0  13          0.24          3.28         5.12 o                         
   8   0  13          5.30          2.86        15.77 o                         
  -8   1  13        555.15        545.33        23.36 o                         
  -7   1  13         21.83         16.74         9.22 o                         
  -6   1  13        470.41        497.18        24.26 o                         
  -5   1  13        477.31        443.54        23.00 o                         
  -4   1  13        202.09        211.78        12.31 o                         
  -3   1  13        425.09        413.51        15.90 o                         
  -2   1  13        454.64        427.25        27.74 o                         
  -1   1  13        498.48        511.87        29.08 o                         
   0   1  13        555.71        502.51        27.07 o                         
   1   1  13        492.05        487.33        25.57 o                         
   2   1  13        558.55        567.80        19.62 o                         
   3   1  13        416.67        393.01        26.39 o                         
   4   1  13        262.66        284.01        24.02 o                         
   5   1  13        470.91        442.65        31.35 o                         
   6   1  13        463.36        477.32        32.87 o                         
   7   1  13         22.97         23.31        10.01 o                         
   8   1  13        546.07        601.01        31.55 o                         
  -8   2  13         50.34         75.25         9.07 o                         
  -7   2  13        105.02        103.35        16.61 o                         
  -6   2  13        352.42        360.69        16.58 o                         
  -5   2  13        328.06        328.43        19.36 o                         
  -4   2  13        959.49        976.48        31.06 o                         
  -3   2  13        113.18        100.35         8.50 o                         
  -2   2  13        104.31        101.42        15.47 o                         
  -1   2  13        209.46        233.36        20.61 o                         
   0   2  13         61.58         50.30        10.41 o                         
   1   2  13        211.51        207.34        17.68 o                         
   2   2  13         99.54         88.42         8.47 o                         
   3   2  13        118.01        116.19        15.12 o                         
   4   2  13        934.24        962.78        43.15 o                         
   5   2  13        341.62        333.05        27.70 o                         
   6   2  13        347.50        345.02        27.80 o                         
   7   2  13        110.13        101.74        15.22 o                         
   8   2  13         53.16         51.96        16.24 o                         
  -8   3  13        144.15        147.27        11.52 o                         
  -7   3  13          2.20          5.99         6.52 o                         
  -6   3  13        257.08        275.12        13.79 o                         
  -5   3  13         19.63         28.34        14.62 o                         
  -4   3  13         52.62         55.73         7.07 o                         
  -3   3  13        109.38         81.40        17.70 o                         
  -2   3  13       1054.78       1026.68        44.92 o                         
  -1   3  13        271.09        273.46        15.18 o                         
   0   3  13       2661.71       2621.93        61.86 o                         
   1   3  13        259.49        263.71        14.65 o                         
   2   3  13       1046.18       1040.57        27.96 o                         
   3   3  13        101.11         94.52        14.52 o                         
   4   3  13         50.50         49.38        11.41 o                         
   5   3  13         18.98         27.76         9.57 o                         
   6   3  13        206.58        215.82        21.61 o                         
   7   3  13          1.42          6.17         7.47 o                         
  -7   4  13         44.92         41.81         8.67 o                         
  -6   4  13         65.89         46.24         7.40 o                         
  -5   4  13        305.66        316.12        14.70 o                         
  -4   4  13        334.01        314.69        27.75 o                         
  -3   4  13       1481.50       1426.84        57.06 o                         
  -2   4  13        299.85        248.45        20.93 o                         
  -1   4  13        424.43        352.43        25.11 o                         
   0   4  13         88.71         68.15        13.04 o                         
   1   4  13        411.21        365.10        24.63 o                         
   2   4  13        298.83        299.78        22.82 o                         
   3   4  13       1484.83       1452.21        51.22 o                         
   4   4  13        305.20        295.55        24.45 o                         
   5   4  13        340.56        344.81        26.34 o                         
   6   4  13         63.80         43.37         9.96 o                         
   7   4  13         55.66         73.79        11.71 o                         
  -7   5  13         41.24         29.90         5.27 o                         
  -6   5  13        245.70        267.28        24.70 o                         
  -5   5  13        236.02        248.47        16.58 o                         
  -4   5  13        558.96        530.12        29.77 o                         
  -3   5  13        101.94         70.35        14.93 o                         
  -2   5  13       1439.63       1487.11        54.57 o                         
  -1   5  13        257.67        242.00        22.69 o                         
   0   5  13       1555.33       1717.94        58.32 o                         
   1   5  13        250.67        239.31        15.50 o                         
   2   5  13       1364.53       1353.77        48.09 o                         
   3   5  13        111.16        115.27        15.29 o                         
   4   5  13        545.71        574.86        32.26 o                         
   5   5  13        251.68        260.15        21.73 o                         
   6   5  13        241.65        211.85        18.81 o                         
  -7   6  13         16.58         24.03         9.95 o                         
  -6   6  13        150.69        173.93        19.35 o                         
  -5   6  13        167.02        171.58        13.41 o                         
  -4   6  13         39.82         42.55         7.39 o                         
  -3   6  13       1227.31       1255.88        48.13 o                         
  -2   6  13        234.87        240.53        25.54 o                         
  -1   6  13        391.86        355.70        29.03 o                         
   0   6  13         20.61         21.32        12.54 o                         
   1   6  13        337.45        314.79        18.11 o                         
   2   6  13        244.42        224.94        20.52 o                         
   3   6  13       1156.57       1200.89        31.65 o                         
  -7   7  13         89.29         73.02         9.38 o                         
  -6   7  13         62.60         62.19        10.89 o                         
  -5   7  13        148.40        150.16        11.77 o                         
  -4   7  13         45.29         30.08         6.52 o                         
  -3   7  13        245.10        221.66        20.75 o                         
  -2   7  13          6.25          0.75         7.44 o                         
  -1   7  13         28.55         29.01        10.35 o                         
   0   7  13         27.75         43.16        13.23 o                         
   1   7  13         32.15         42.08        10.51 o                         
   2   7  13          2.13          4.19         6.44 o                         
   3   7  13        259.24        285.50        21.46 o                         
  -6   8  13          9.70         12.17         5.33 o                         
  -5   8  13        119.54        122.30         9.68 o                         
  -4   8  13         84.81         73.28        11.46 o                         
  -3   8  13        243.79        204.25        28.73 o                         
  -2   8  13         25.39         28.72         9.60 o                         
  -1   8  13        102.83         98.89        15.55 o                         
   0   8  13        315.01        332.96        26.39 o                         
   1   8  13         92.20         74.45        13.03 o                         
   2   8  13         27.26         10.36         5.16 o                         
  -5   9  13         34.27         26.75         7.30 o                         
  -4   9  13         13.57         15.61         4.89 o                         
  -3   9  13         35.33         32.97         8.59 o                         
  -2   9  13        116.95        119.12        15.23 o                         
  -1   9  13         70.05         47.60        11.95 o                         
   0   9  13        405.46        456.47        29.18 o                         
   1   9  13         73.46         77.91        12.80 o                         
   2   9  13        125.28        100.62        13.43 o                         
  -4  10  13         50.51         45.33         7.46 o                         
  -3  10  13         97.13         94.36        10.74 o                         
  -2  10  13         24.83         41.21         7.83 o                         
  -1  10  13        113.51        120.02        14.31 o                         
   0  10  13         13.78         10.50         6.07 o                         
   1  10  13        109.14        103.69        12.86 o                         
   2  10  13         24.93         18.54         5.96 o                         
  -2  11  13         11.79          7.87         3.38 o                         
  -1  11  13          3.68         11.08         4.52 o                         
   0  11  13        110.25        135.98        11.94 o                         
   1  11  13          4.14          0.63         3.87 o                         
   0   0  14         80.82        135.88        15.55 o                         
   1   0  14       1406.14       1403.44        49.66 o                         
   2   0  14         51.67         43.45         6.71 o                         
   3   0  14         16.57         19.54         7.79 o                         
   4   0  14        128.92        116.09        11.82 o                         
   5   0  14          6.68          7.88         6.95 o                         
   6   0  14          0.39         -2.27         8.71 o                         
   7   0  14        384.47        395.69        28.19 o                         
   8   0  14         12.71         10.98        15.70 o                         
  -7   1  14         42.31         43.79        13.51 o                         
  -6   1  14        164.27        169.35        19.55 o                         
  -5   1  14        286.33        290.32        18.11 o                         
  -4   1  14        156.74        169.76        16.76 o                         
  -3   1  14        637.23        612.33        24.71 o                         
  -2   1  14        228.32        230.66        14.25 o                         
  -1   1  14        150.51        148.68        17.65 o                         
   0   1  14        316.32        308.66        23.01 o                         
   1   1  14        155.46        151.23        11.05 o                         
   2   1  14        222.99        205.32        18.66 o                         
   3   1  14        649.17        669.35        35.05 o                         
   4   1  14        167.41        177.13        20.03 o                         
   5   1  14        301.78        266.84        24.67 o                         
   6   1  14        178.09        185.31        21.18 o                         
   7   1  14         53.06         43.02        11.65 o                         
   8   1  14          1.36         -7.30        14.02 o                         
  -7   2  14        337.05        346.25        27.20 o                         
  -6   2  14        195.50        202.51        15.54 o                         
  -5   2  14        329.05        346.65        20.23 o                         
  -4   2  14        637.43        655.92        21.81 o                         
  -3   2  14       1129.38       1161.57        37.57 o                         
  -2   2  14        241.16        236.60        14.64 o                         
  -1   2  14       2864.52       2660.04        69.06 o                         
   0   2  14         26.01         17.84         8.31 o                         
   1   2  14       2813.04       2796.03        79.16 o                         
   2   2  14        239.14        228.92        20.68 o                         
   3   2  14       1070.99       1047.82        44.26 o                         
   4   2  14        698.37        703.32        37.88 o                         
   5   2  14        324.65        316.47        26.69 o                         
   6   2  14        230.36        230.09        23.06 o                         
   7   2  14        346.91        364.84        25.67 o                         
   8   2  14          6.30          5.84        12.88 o                         
  -7   3  14         60.02         74.37        18.62 o                         
  -6   3  14         27.42         14.24         6.99 o                         
  -5   3  14        193.64        205.79        15.34 o                         
  -4   3  14        255.58        227.76        13.36 o                         
  -3   3  14        443.75        437.45        25.84 o                         
  -2   3  14        172.98        151.33        19.69 o                         
  -1   3  14        545.86        526.12        32.39 o                         
   0   3  14        111.48        115.76        15.97 o                         
   1   3  14        576.34        548.90        21.81 o                         
   2   3  14        186.94        186.46        19.36 o                         
   3   3  14        478.19        460.68        29.97 o                         
   4   3  14        271.90        224.20        22.07 o                         
   5   3  14        193.40        192.96        20.78 o                         
   6   3  14         30.11         25.91         9.62 o                         
   7   3  14         59.05         67.21        12.04 o                         
  -7   4  14        135.13        122.15        15.29 o                         
  -6   4  14         47.77         52.08         9.31 o                         
  -5   4  14        227.41        220.81        15.39 o                         
  -4   4  14        253.58        223.92        24.03 o                         
  -3   4  14        466.32        473.45        35.01 o                         
  -2   4  14        249.32        276.58        26.52 o                         
  -1   4  14        468.49        494.19        29.88 o                         
   0   4  14         15.25         17.60         9.29 o                         
   1   4  14        438.44        436.50        29.79 o                         
   2   4  14        211.75        190.42        19.64 o                         
   3   4  14        394.13        418.42        28.98 o                         
   4   4  14        240.96        218.43        21.88 o                         
   5   4  14        193.89        159.77        18.27 o                         
   6   4  14         46.72         53.85        11.02 o                         
   7   4  14        135.61        145.75        14.41 o                         
  -7   5  14        198.82        226.12        18.48 o                         
  -6   5  14         22.72         31.35        10.34 o                         
  -5   5  14        548.77        446.67        32.34 o                         
  -4   5  14        281.27        273.47        21.64 o                         
  -1   5  14        782.58        724.25        38.89 o                         
   0   5  14          8.89         22.61         8.07 o                         
   1   5  14        806.13        725.07        36.04 o                         
   2   5  14        421.37        426.34        28.22 o                         
   3   5  14        898.13        959.75        42.17 o                         
   4   5  14        294.12        276.93        23.51 o                         
   5   5  14        528.51        531.20        30.08 o                         
   6   5  14         14.65          8.34         7.18 o                         
  -7   6  14        184.46        223.98        16.34 o                         
  -6   6  14        127.48        125.36        15.58 o                         
  -5   6  14        132.65        154.71        19.29 o                         
  -4   6  14        296.00        276.00        21.43 o                         
  -3   6  14         26.25         21.13         7.76 o                         
   0   6  14         96.63         98.04        14.55 o                         
   1   6  14        392.97        419.49        27.19 o                         
   2   6  14        142.63        145.20        16.33 o                         
   3   6  14         44.89         46.98        11.12 o                         
   4   6  14        297.71        254.79        20.12 o                         
  -6   7  14        104.09        111.15        12.69 o                         
  -5   7  14          7.42          9.91         7.39 o                         
  -4   7  14        221.95        231.20        18.98 o                         
  -3   7  14        222.82        267.51        22.63 o                         
  -2   7  14        185.07        182.16        19.85 o                         
  -1   7  14        156.98        155.80        18.91 o                         
   0   7  14         16.65         10.92         5.23 o                         
   1   7  14        163.75        154.45        12.82 o                         
   2   7  14        191.83        199.83        19.80 o                         
   3   7  14        241.17        225.09        19.61 o                         
  -6   8  14         57.31         58.45         8.11 o                         
  -5   8  14         75.09         52.14        10.24 o                         
  -4   8  14        212.70        202.22        15.87 o                         
  -3   8  14         22.98         15.78         7.52 o                         
  -2   8  14        351.48        415.94        27.95 o                         
  -1   8  14         13.96          9.53         9.37 o                         
   0   8  14         91.08         99.43        15.00 o                         
   1   8  14         25.16         19.16         8.36 o                         
   2   8  14        366.83        349.57        25.05 o                         
  -5   9  14          5.78          1.49         3.97 o                         
  -4   9  14        145.93        133.61        13.74 o                         
  -3   9  14         53.78         67.92        10.36 o                         
  -2   9  14         93.42        135.89        15.57 o                         
  -1   9  14          5.90          6.86         6.18 o                         
   0   9  14         14.10         21.36         7.79 o                         
   1   9  14         10.03         -0.15         6.91 o                         
   2   9  14        102.27        102.72        12.68 o                         
  -3  10  14         24.35         23.57         5.54 o                         
  -2  10  14         14.07         13.56         5.39 o                         
  -1  10  14         10.96         14.73         6.09 o                         
   0  10  14         56.68         48.12         9.07 o                         
   1  10  14         16.48         15.27         6.07 o                         
   2  10  14         11.64         24.08         6.26 o                         
  -1  11  14         12.26         14.60         4.32 o                         
   0  11  14         63.25         68.02         8.09 o                         
   1   0  15          0.70         -5.87         5.87 o                         
   2   0  15         33.58         46.20        10.20 o                         
   3   0  15        699.27        653.80        35.47 o                         
   4   0  15         68.95         68.64        13.30 o                         
   5   0  15        606.70        622.05        36.79 o                         
   6   0  15         13.54         13.50         9.04 o                         
   7   0  15          2.96         -0.91         8.93 o                         
   8   0  15          0.20         -4.67        14.03 o                         
  -7   1  15        214.79        247.68        22.09 o                         
  -6   1  15        259.08        227.73        22.32 o                         
  -5   1  15        392.60        453.56        22.60 o                         
  -4   1  15        573.33        588.41        24.95 o                         
  -3   1  15       1082.49       1106.77        33.60 o                         
  -2   1  15        258.20        259.10        15.89 o                         
  -1   1  15        828.23        760.69        25.65 o                         
   0   1  15        318.73        286.54        15.37 o                         
   1   1  15        864.45        835.34        26.24 o                         
   2   1  15        201.10        157.35        17.75 o                         
   3   1  15       1099.30       1075.13        45.60 o                         
   4   1  15        501.11        494.96        32.24 o                         
   5   1  15        365.22        380.57        28.91 o                         
   6   1  15        228.71        170.38        19.39 o                         
   7   1  15        206.36        231.50        20.34 o                         
   8   1  15         73.12         85.64        15.61 o                         
  -7   2  15         43.18         39.35        14.14 o                         
  -6   2  15         50.50         32.83        10.06 o                         
  -5   2  15        319.24        327.27        19.18 o                         
  -4   2  15         40.27         34.73         6.98 o                         
  -3   2  15          6.65          0.73         4.84 o                         
  -2   2  15         49.39         41.56         9.02 o                         
  -1   2  15        585.50        541.69        43.52 o                         
   0   2  15          7.56         15.72         9.77 o                         
   1   2  15        583.57        569.89        22.23 o                         
   2   2  15         42.68         38.43        10.59 o                         
   3   2  15          5.47          4.84         6.71 o                         
   4   2  15         40.75         25.74        10.96 o                         
   5   2  15        304.87        309.78        26.27 o                         
   6   2  15         48.51         32.72         9.97 o                         
   7   2  15         33.79         25.75         8.68 o                         
   8   2  15         26.47         35.69        13.14 o                         
  -7   3  15        177.87        157.09        19.84 o                         
  -6   3  15        314.78        308.28        17.96 o                         
  -5   3  15        532.21        573.29        24.43 o                         
  -4   3  15        201.37        208.85        14.92 o                         
  -3   3  15        800.99        833.95        23.75 o                         
  -2   3  15        212.94        188.25        21.36 o                         
  -1   3  15        572.09        569.91        35.34 o                         
   0   3  15        722.03        679.52        37.22 o                         
   1   3  15        605.51        596.72        23.54 o                         
   2   3  15        234.85        237.62        22.17 o                         
   3   3  15        804.25        804.45        40.48 o                         
   4   3  15        195.42        201.45        21.34 o                         
   5   3  15        505.06        518.58        32.91 o                         
   6   3  15        328.11        367.58        26.19 o                         
   7   3  15        179.31        199.84        17.41 o                         
  -6   4  15         57.85         70.97         9.72 o                         
  -5   4  15        207.37        199.55        16.31 o                         
  -4   4  15        363.69        375.74        29.51 o                         
  -2   4  15        739.52        798.90        43.74 o                         
  -1   4  15        163.65        175.75        21.86 o                         
   0   4  15          5.06         -3.93         7.53 o                         
   1   4  15        153.64        140.95        12.63 o                         
   2   4  15        697.73        730.13        37.68 o                         
   3   4  15        174.83        161.17        19.65 o                         
   4   4  15        348.51        384.09        28.48 o                         
   5   4  15        192.86        217.06        21.19 o                         
   6   4  15         46.35         38.47         9.80 o                         
   7   4  15          1.17         -8.00         8.00 o                         
  -6   5  15        213.69        227.40        20.90 o                         
  -5   5  15         76.63        101.93        16.05 o                         
  -4   5  15        528.36        563.37        23.00 o                         
  -1   5  15        102.76        131.16        18.47 o                         
   0   5  15         55.23         65.04         9.23 o                         
   1   5  15        104.40         78.06        16.84 o                         
   2   5  15        139.19        147.82        18.29 o                         
   3   5  15         51.52         50.05        10.97 o                         
   4   5  15        541.38        584.94        32.52 o                         
   5   5  15         63.11         83.85        12.18 o                         
   6   5  15        217.80        241.03        17.47 o                         
  -6   6  15         22.09         23.47         8.53 o                         
  -5   6  15        193.27        194.27        19.85 o                         
  -4   6  15        201.42        174.90        13.19 o                         
  -3   6  15        568.81        616.19        33.55 o                         
   0   6  15         48.97         43.82        10.65 o                         
   1   6  15        676.18        698.76        35.39 o                         
   2   6  15         79.46         75.09        12.58 o                         
   3   6  15        585.13        602.01        22.63 o                         
   4   6  15        176.45        162.79        16.98 o                         
  -6   7  15         33.79         41.87         8.07 o                         
  -5   7  15         24.91         14.60         7.40 o                         
  -4   7  15        644.48        647.11        22.50 o                         
  -3   7  15          0.76         10.36         6.77 o                         
  -2   7  15        325.42        332.93        26.03 o                         
  -1   7  15         42.60         60.38         8.27 o                         
   0   7  15          3.89          3.96         5.47 o                         
   1   7  15         57.88         69.38         8.99 o                         
   2   7  15        316.47        268.41        22.92 o                         
   3   7  15          4.55         13.62         5.78 o                         
  -5   8  15         21.37          9.62         4.65 o                         
  -4   8  15        140.80        127.72        14.86 o                         
  -3   8  15          3.99          0.17         6.21 o                         
  -2   8  15        262.39        260.65        20.20 o                         
  -1   8  15        302.50        296.28        24.48 o                         
   0   8  15        136.34        128.54        16.54 o                         
   1   8  15        306.16        333.88        24.78 o                         
   2   8  15        268.86        271.26        21.51 o                         
  -4   9  15         15.99         25.20         6.36 o                         
  -3   9  15         12.68         16.13         6.23 o                         
  -2   9  15         67.73         67.27        11.05 o                         
  -1   9  15         51.58         48.38        10.98 o                         
   0   9  15         69.41         61.85        10.58 o                         
   1   9  15         63.70         46.69         9.66 o                         
   2   9  15         67.04         77.47        10.60 o                         
  -2  10  15         71.97         84.15         9.93 o                         
  -1  10  15        149.45        172.92        14.29 o                         
   0  10  15         11.44         13.44         5.48 o                         
   1  10  15        150.83        141.37        12.62 o                         
   0   0  16        641.40        643.00        32.77 o                         
   1   0  16        376.03        424.85        26.77 o                         
   2   0  16         22.31         31.27         9.25 o                         
   3   0  16          1.89         -6.34         6.78 o                         
   4   0  16         30.18         32.67         9.92 o                         
   5   0  16        569.82        624.98        36.48 o                         
   6   0  16        940.58        987.02        43.39 o                         
   7   0  16        210.87        199.82        18.95 o                         
  -7   1  16         30.72         31.42        11.65 o                         
  -6   1  16        259.40        231.62        21.84 o                         
  -5   1  16        409.61        421.15        29.75 o                         
  -4   1  16        358.87        360.08        19.36 o                         
  -3   1  16         48.59         55.19        11.22 o                         
  -2   1  16         75.57         80.03         9.70 o                         
  -1   1  16        209.28        196.09        14.29 o                         
   0   1  16        129.78        116.26        11.30 o                         
   1   1  16        200.65        166.54        18.19 o                         
   2   1  16         80.91         94.76        14.14 o                         
   3   1  16         52.98         62.33        11.33 o                         
   4   1  16        360.64        348.72        27.43 o                         
   5   1  16        423.99        463.36        31.76 o                         
   6   1  16        260.52        282.52        24.25 o                         
   7   1  16         34.73         39.70        10.38 o                         
  -7   2  16         50.14         59.38        14.94 o                         
  -6   2  16        138.34        116.92        15.94 o                         
  -5   2  16         64.43         88.98        10.60 o                         
  -4   2  16        431.46        441.70        22.22 o                         
  -3   2  16        140.70        139.46        14.79 o                         
  -2   2  16        939.68        961.80        30.69 o                         
  -1   2  16         23.78         10.15         7.93 o                         
   0   2  16       1145.61       1093.01        47.08 o                         
   1   2  16         29.49         26.17        13.09 o                         
   2   2  16        784.45        782.92        39.13 o                         
   3   2  16        150.68        163.95        19.79 o                         
   4   2  16        335.01        329.30        27.31 o                         
   5   2  16         69.90         62.99        12.95 o                         
   6   2  16        151.18        162.65        18.36 o                         
   7   2  16         49.68         58.21        10.88 o                         
  -6   3  16        108.09        103.97        13.46 o                         
  -5   3  16        428.51        411.72        20.20 o                         
  -4   3  16         69.81         55.85        16.79 o                         
  -3   3  16        739.09        764.11        36.29 o                         
  -2   3  16        328.81        314.59        28.43 o                         
  -1   3  16        713.63        596.44        37.11 o                         
   0   3  16         73.59         73.47        14.27 o                         
   1   3  16        697.21        604.20        46.42 o                         
   2   3  16        333.13        304.26        25.74 o                         
   3   3  16        706.79        724.45        39.08 o                         
   4   3  16         83.01         65.58        13.50 o                         
   5   3  16        399.56        420.77        29.39 o                         
   6   3  16        114.57        112.58        14.65 o                         
   7   3  16         67.55         55.86        10.36 o                         
  -6   4  16        231.06        202.78        22.45 o                         
  -5   4  16        103.77         85.14        14.22 o                         
  -4   4  16        172.01        183.34        20.08 o                         
  -3   4  16        205.21        227.40        21.87 o                         
  -1   4  16        716.78        712.50        41.60 o                         
   0   4  16       2593.37       2643.37        61.32 o                         
   1   4  16        716.67        700.69        38.44 o                         
   2   4  16        908.53        906.22        42.87 o                         
   3   4  16        216.43        224.43        21.98 o                         
   4   4  16        153.71        149.99        18.75 o                         
   5   4  16        117.23        127.53        15.92 o                         
   6   4  16        246.27        254.07        19.49 o                         
   7   4  16         20.71          7.25         7.17 o                         
  -6   5  16         71.54         86.29        12.56 o                         
  -5   5  16        127.13        129.34        17.07 o                         
  -4   5  16         22.32         16.98         5.04 o                         
   0   5  16         68.47         75.51        13.71 o                         
   1   5  16        878.73        892.54        41.58 o                         
   2   5  16        342.10        355.97        26.80 o                         
   3   5  16        493.46        515.55        31.72 o                         
   4   5  16         26.74         26.84         9.73 o                         
   5   5  16        126.27        134.15        14.95 o                         
   6   5  16         71.34         84.81         9.87 o                         
  -6   6  16        175.25        214.31        16.62 o                         
  -5   6  16         33.75         45.56        10.12 o                         
  -4   6  16         34.37         43.50        11.53 o                         
  -3   6  16        117.52        125.73        15.48 o                         
   0   6  16        383.29        447.48        29.11 o                         
   1   6  16        105.10        103.81        14.41 o                         
   2   6  16        359.40        369.25        25.81 o                         
   3   6  16        104.30         86.97         9.54 o                         
   4   6  16         32.38         41.97         7.86 o                         
  -5   7  16        191.68        173.77        15.71 o                         
  -4   7  16         31.65         31.45         7.45 o                         
  -3   7  16        127.14        118.45        14.36 o                         
  -2   7  16         90.36        103.67        15.20 o                         
  -1   7  16         28.70         23.78         6.44 o                         
   0   7  16         40.36         39.01         7.33 o                         
   1   7  16         49.95         29.11         6.27 o                         
   2   7  16         80.34         65.49         8.34 o                         
  -4   8  16        117.15        102.94         7.37 o                         
  -3   8  16         28.61         40.38        14.11 o                         
  -2   8  16        130.50        126.81        12.64 o                         
  -1   8  16         56.41         61.33        11.96 o                         
   0   8  16        287.54        284.63        23.10 o                         
   1   8  16         50.18         25.21         8.94 o                         
   2   8  16        133.58        145.09        15.33 o                         
  -3   9  16        265.89        262.68        36.66 o                         
  -2   9  16         12.79         -3.68         6.12 o                         
  -1   9  16         86.00        108.21        13.30 o                         
   0   9  16          1.97         -4.27         5.45 o                         
   1   9  16         80.81        105.89        12.91 o                         
   2   9  16          9.73          0.35         6.54 o                         
  -2  10  16         93.20        106.22         9.73 o                         
  -1  10  16          5.93          1.15         3.51 o                         
   0  10  16         77.67         88.92         9.93 o                         
   1  10  16          4.28         17.83         4.80 o                         
   1   0  17         49.66         41.20        10.13 o                         
   2   0  17        137.60        138.81        16.88 o                         
   3   0  17        312.08        345.86        27.08 o                         
   4   0  17         21.96         31.04         9.80 o                         
   5   0  17          1.12          2.89         6.75 o                         
   6   0  17         12.69          6.09         7.81 o                         
   7   0  17        186.97        226.18        18.53 o                         
  -7   1  17        458.01        472.02        25.81 o                         
  -6   1  17        202.27        181.93        19.12 o                         
  -5   1  17        520.23        544.15        32.74 o                         
  -4   1  17        988.82       1064.52        46.20 o                         
  -3   1  17         83.94         80.88        14.52 o                         
  -2   1  17        388.00        346.60        26.07 o                         
  -1   1  17       1199.90       1197.74        34.42 o                         
   0   1  17         14.53          3.87         4.56 o                         
   1   1  17       1197.08       1174.07        47.46 o                         
   2   1  17        383.01        358.99        27.60 o                         
   3   1  17         43.22         38.73        11.19 o                         
   4   1  17        972.48       1057.24        47.00 o                         
   5   1  17        465.86        528.79        33.09 o                         
   6   1  17        196.18        198.40        19.40 o                         
   7   1  17        437.91        455.62        24.95 o                         
  -7   2  17        112.00        120.56        15.80 o                         
  -6   2  17        168.49        182.31        18.00 o                         
  -5   2  17         10.45          5.65         6.92 o                         
  -4   2  17        153.34        151.05        12.72 o                         
  -3   2  17         24.80         27.00         7.87 o                         
  -2   2  17         92.10        100.69        15.59 o                         
  -1   2  17         11.05          1.08         7.00 o                         
   0   2  17        218.03        216.34        15.52 o                         
   1   2  17          9.84          0.20         4.61 o                         
   2   2  17         99.99        120.07        16.20 o                         
   3   2  17         20.94         31.13        10.92 o                         
   4   2  17        155.02        154.87        19.31 o                         
   5   2  17         17.23         10.40         9.34 o                         
   6   2  17        164.39        174.28        18.21 o                         
   7   2  17        127.86        128.61        13.51 o                         
  -6   3  17         21.23         15.42         9.52 o                         
  -5   3  17        534.27        553.99        35.67 o                         
  -4   3  17        100.07        102.12        10.53 o                         
  -3   3  17        364.74        362.06        25.06 o                         
  -1   3  17       1585.31       1565.65        60.46 o                         
   0   3  17          1.49          6.24         5.06 o                         
   1   3  17       1551.32       1456.85        38.75 o                         
   2   3  17        194.61        167.41        20.23 o                         
   3   3  17        301.94        294.11        25.45 o                         
   4   3  17         95.11         98.79        15.21 o                         
   5   3  17        489.84        510.76        31.11 o                         
   6   3  17         24.11         29.80         9.27 o                         
   7   3  17        271.24        292.44        18.11 o                         
  -5   4  17        235.74        233.60        20.98 o                         
  -4   4  17         60.14         80.34        14.08 o                         
   0   4  17        118.71        120.99        17.17 o                         
   1   4  17        160.94        146.56        18.48 o                         
   2   4  17         55.36         43.54        11.67 o                         
   3   4  17        255.77        244.44        23.31 o                         
   4   4  17         60.91         54.09        11.50 o                         
   5   4  17        215.15        202.56        19.27 o                         
   6   4  17         78.49         77.25        11.13 o                         
  -5   5  17        308.81        319.46        23.47 o                         
  -4   5  17         18.52          6.35         5.61 o                         
   0   5  17        365.14        327.03        26.16 o                         
   1   5  17        321.81        351.28        26.52 o                         
   2   5  17        371.41        372.73        27.39 o                         
   3   5  17        280.91        315.06        25.22 o                         
   4   5  17         21.41         17.63         7.46 o                         
   5   5  17        335.35        355.30        22.86 o                         
   6   5  17         36.46         32.07         6.15 o                         
  -5   6  17         17.59          2.80         5.47 o                         
  -4   6  17        127.32        135.60        13.25 o                         
  -3   6  17          5.12          3.61         4.64 o                         
  -1   6  17         11.06         13.19         8.57 o                         
   0   6  17        377.27        348.96        25.73 o                         
   1   6  17         11.79          7.99         8.33 o                         
   2   6  17        348.54        380.56        25.69 o                         
   3   6  17          3.79          2.73         6.21 o                         
   4   6  17        133.07        155.01        14.66 o                         
  -5   7  17         94.78         78.87         9.65 o                         
  -4   7  17         40.41         38.87         5.11 o                         
  -3   7  17        259.40        267.35        20.75 o                         
  -2   7  17         47.84         45.66         9.65 o                         
  -1   7  17        109.14        110.50        10.69 o                         
   0   7  17         36.13         30.30         7.18 o                         
   1   7  17        118.61        120.76        10.51 o                         
   2   7  17         52.01         34.06         6.09 o                         
  -3   8  17         11.84          4.15         2.95 o                         
  -2   8  17         65.34         70.51         7.08 o                         
  -1   8  17        153.78        137.49        15.44 o                         
   0   8  17        148.54        153.70        16.46 o                         
   1   8  17        153.23        153.84        16.09 o                         
   2   8  17         82.11         90.98        11.44 o                         
  -2   9  17         86.55         86.65         9.92 o                         
  -1   9  17         40.08         46.81         9.05 o                         
   0   9  17         11.66         21.26         6.21 o                         
   1   9  17         47.04         71.63         9.74 o                         
   2   9  17         86.03         69.75         8.24 o                         
   0   0  18        976.80       1055.21        43.76 o                         
   1   0  18        212.33        188.21        13.61 o                         
   2   0  18        172.79        175.54        19.41 o                         
   3   0  18         59.55         51.53        11.15 o                         
   4   0  18          9.99         16.96         8.83 o                         
   5   0  18        429.18        394.52        27.76 o                         
   6   0  18         20.23          5.42         6.57 o                         
   7   0  18         37.63         26.41         8.95 o                         
  -7   1  18         22.39         11.89         9.28 o                         
  -6   1  18         47.72         47.73        10.52 o                         
  -5   1  18         21.27          5.26         6.61 o                         
  -4   1  18         67.60         75.20        12.85 o                         
  -3   1  18         26.20         29.90         8.87 o                         
  -2   1  18        233.72        199.21        20.46 o                         
  -1   1  18          7.30         14.10         7.40 o                         
   0   1  18          1.70          2.82         3.47 o                         
   1   1  18          6.51         -1.58         6.45 o                         
   2   1  18        223.29        217.15        14.46 o                         
   3   1  18         22.71         18.96         9.32 o                         
   4   1  18         56.31         72.11        13.68 o                         
   5   1  18         24.85          4.55         9.35 o                         
   6   1  18         49.55         38.73        10.12 o                         
   7   1  18         26.12         28.50         9.17 o                         
  -6   2  18        557.86        543.76        27.42 o                         
  -5   2  18        101.17         98.39        14.13 o                         
  -4   2  18        330.86        363.90        25.82 o                         
  -3   2  18        121.32        142.68        16.61 o                         
  -2   2  18        247.70        251.78        21.74 o                         
  -1   2  18         99.90        105.27        13.63 o                         
   0   2  18        214.40        245.62        22.65 o                         
   1   2  18         80.39         77.74        13.29 o                         
   2   2  18        196.69        218.36        21.86 o                         
   3   2  18        100.59        132.86        18.03 o                         
   4   2  18        340.20        306.45        26.34 o                         
   5   2  18         97.94        108.54        15.41 o                         
   6   2  18        535.93        596.77        29.82 o                         
   7   2  18         56.42         64.79        10.03 o                         
  -6   3  18        213.31        210.37        16.87 o                         
  -5   3  18         36.26         20.45         6.91 o                         
  -4   3  18        184.42        179.31        17.75 o                         
   0   3  18        623.29        566.53        34.11 o                         
   1   3  18         42.19         38.40        10.60 o                         
   2   3  18        113.35         96.36        16.37 o                         
   3   3  18        122.26        118.70        17.10 o                         
   4   3  18        179.55        180.44        19.47 o                         
   5   3  18         40.16         44.39        10.51 o                         
   6   3  18        220.10        256.11        18.92 o                         
  -5   4  18          5.37          2.38         3.87 o                         
   0   4  18         71.65         85.49        14.24 o                         
   1   4  18         90.76         99.24        15.32 o                         
   2   4  18        135.09        135.44        17.73 o                         
   3   4  18         33.19         31.72        11.24 o                         
   4   4  18        275.06        321.79        24.76 o                         
   5   4  18         10.19         14.45         7.48 o                         
   6   4  18        249.89        296.56        18.37 o                         
  -5   5  18        155.47        184.74        15.69 o                         
  -4   5  18         42.77         30.30         7.99 o                         
  -1   5  18         21.06         17.76         9.58 o                         
   0   5  18        158.71        125.46        16.55 o                         
   1   5  18         17.41         22.25         9.00 o                         
   2   5  18          7.72          1.80         7.20 o                         
   3   5  18         84.81         67.08        12.12 o                         
   4   5  18         34.76         39.83         9.08 o                         
   5   5  18        143.55        174.98        15.15 o                         
  -5   6  18         65.80         58.23         8.99 o                         
  -4   6  18        196.21        180.56        10.70 o                         
  -3   6  18         38.69         45.48        10.07 o                         
  -2   6  18        462.26        455.14        27.95 o                         
  -1   6  18        138.18        153.56        17.03 o                         
   0   6  18        766.31        801.88        37.16 o                         
   1   6  18        149.19        157.31        17.36 o                         
   2   6  18        444.52        428.67        27.02 o                         
   3   6  18         40.28         51.87        13.63 o                         
   4   6  18        202.02        218.35        16.18 o                         
  -4   7  18         70.55         72.87         9.07 o                         
  -3   7  18        331.23        322.16        23.19 o                         
  -2   7  18         66.59         56.34         7.35 o                         
  -1   7  18        390.97        419.92        21.90 o                         
   0   7  18        127.27        136.80        10.99 o                         
   1   7  18        384.65        388.35        17.34 o                         
   2   7  18         64.30         73.88         7.37 o                         
  -3   8  18         31.22         20.43         6.21 o                         
  -2   8  18         28.92         32.93        12.44 o                         
  -1   8  18         46.47         46.45         9.67 o                         
   0   8  18          4.57          1.41         6.26 o                         
   1   8  18         54.00         51.22         9.88 o                         
   2   8  18         30.97         22.04         5.86 o                         
  -2   9  18         33.54         33.48         6.02 o                         
  -1   9  18         18.42         14.45         4.86 o                         
   0   9  18         12.83         20.47         5.98 o                         
   1   9  18         18.36          9.56         5.13 o                         
   1   0  19        244.25        244.94        15.36 o                         
   2   0  19         34.39         10.40         6.85 o                         
   3   0  19         97.58         98.18        15.64 o                         
   4   0  19          1.95         -9.23         9.23 o                         
   5   0  19          0.47         -1.82         8.24 o                         
   6   0  19        114.25         97.56        12.68 o                         
   7   0  19        275.48        284.77        17.05 o                         
  -6   1  19        207.84        191.43        16.51 o                         
  -5   1  19         77.88         75.38        11.99 o                         
  -4   1  19         80.95         90.50        14.55 o                         
  -3   1  19        134.81        124.95        16.57 o                         
  -2   1  19        421.55        432.33        29.08 o                         
  -1   1  19        549.73        518.99        38.64 o                         
   0   1  19       1419.84       1324.57        34.99 o                         
   1   1  19        543.84        552.44        22.69 o                         
   2   1  19        424.59        403.20        19.33 o                         
   3   1  19        137.46        152.10        18.45 o                         
   4   1  19         82.74         50.19        13.32 o                         
   5   1  19         95.24         88.37        14.15 o                         
   6   1  19        214.32        238.11        18.53 o                         
   7   1  19        250.73        261.88        16.18 o                         
  -6   2  19        153.04        134.04        13.55 o                         
  -5   2  19         70.69         53.95        10.87 o                         
  -4   2  19          7.35         -2.99         6.43 o                         
  -3   2  19         25.76         17.96         6.88 o                         
  -2   2  19        143.20        129.13        16.24 o                         
  -1   2  19        142.79        169.34        12.76 o                         
   0   2  19        490.10        481.20        31.30 o                         
   1   2  19        153.02        158.75        19.32 o                         
   2   2  19        141.16        129.53        17.64 o                         
   3   2  19         28.94         29.17         9.25 o                         
   4   2  19         11.42          3.62         7.58 o                         
   5   2  19         62.58         67.79        12.75 o                         
   6   2  19        165.24        165.43        15.28 o                         
  -5   3  19         94.38         78.88        10.79 o                         
  -4   3  19         55.43         34.79         9.38 o                         
  -1   3  19        153.87        127.55        17.38 o                         
   0   3  19        156.17        167.18        19.17 o                         
   1   3  19        133.98        133.10        17.90 o                         
   2   3  19         33.52         39.98        11.29 o                         
   3   3  19         22.30         16.26        10.56 o                         
   4   3  19         53.19         69.24        12.84 o                         
   5   3  19        105.33        118.92        14.58 o                         
   6   3  19        278.30        326.00        19.03 o                         
  -1   4  19        129.25        128.44        17.75 o                         
   0   4  19        169.75        153.76        18.80 o                         
   1   4  19        131.36        128.68        17.68 o                         
   2   4  19         35.36         34.65        10.39 o                         
   3   4  19         11.19          9.78         7.10 o                         
   4   4  19        115.52        126.93        15.44 o                         
   5   4  19        133.12        150.82        14.79 o                         
   6   4  19         26.87         11.94         4.93 o                         
  -1   5  19        182.05        199.37        19.65 o                         
   0   5  19        553.00        545.34        31.39 o                         
   1   5  19        174.34        180.01        19.43 o                         
   2   5  19        138.89        137.69        16.52 o                         
   3   5  19        194.57        205.02        18.66 o                         
   4   5  19         56.99         67.86        10.26 o                         
   5   5  19        257.07        283.46        17.32 o                         
  -3   6  19         15.09         20.61         7.44 o                         
  -2   6  19         38.94         56.41         7.49 o                         
  -1   6  19         10.47         13.14         6.98 o                         
   0   6  19         40.96         32.27         9.72 o                         
   1   6  19         14.67          6.24         6.07 o                         
   2   6  19         43.98         52.27         7.52 o                         
   3   6  19          8.04          4.70         5.31 o                         
   4   6  19         73.86         62.26         8.36 o                         
  -4   7  19         11.82          9.80         4.87 o                         
  -3   7  19         32.25         37.94         5.18 o                         
  -2   7  19         59.14         65.59        14.92 o                         
  -1   7  19         44.75         46.33         6.73 o                         
   0   7  19        336.03        354.07        15.97 o                         
   1   7  19         41.38         43.08         6.49 o                         
   2   7  19         57.66         47.51        18.54 o                         
  -2   8  19        153.14        138.22        12.42 o                         
  -1   8  19        183.97        203.81        16.02 o                         
   0   8  19        311.62        322.94        19.88 o                         
   1   8  19        182.05        190.78        14.72 o                         
   2   8  19        154.68        119.76        10.75 o                         
   0   0  20         61.44         77.48        12.73 o                         
   1   0  20        141.16        169.34        17.30 o                         
   2   0  20          0.23          0.23         4.88 o                         
   3   0  20        189.02        173.21        12.61 o                         
   4   0  20         36.06         17.61         7.86 o                         
   5   0  20         73.10         85.72        12.14 o                         
   6   0  20         50.32         52.92         8.55 o                         
  -6   1  20         21.81         25.12         7.09 o                         
  -5   1  20         32.16         32.52         8.09 o                         
  -4   1  20        101.70         87.38        13.97 o                         
  -3   1  20         12.59         -0.57         8.19 o                         
  -2   1  20        255.51        254.19        15.76 o                         
  -1   1  20        255.64        240.49        23.26 o                         
   0   1  20        240.79        226.16        14.84 o                         
   1   1  20        258.96        224.52        14.99 o                         
   2   1  20        260.73        261.81        21.04 o                         
   3   1  20         15.37         21.57         9.49 o                         
   4   1  20        103.65         89.25        14.11 o                         
   5   1  20         33.65         18.28         7.45 o                         
   6   1  20         21.00         16.95         5.98 o                         
  -6   2  20          0.01          3.39         5.95 o                         
  -5   2  20        106.27         94.22        11.52 o                         
  -4   2  20         13.14         10.92         6.52 o                         
  -3   2  20        193.55        178.14        17.66 o                         
  -2   2  20        265.69        206.93        18.67 o                         
  -1   2  20        308.07        307.66        16.82 o                         
   0   2  20        463.47        472.70        31.18 o                         
   1   2  20        270.18        278.83        24.18 o                         
   2   2  20        273.33        327.20        26.48 o                         
   3   2  20        175.84        178.96        19.72 o                         
   4   2  20         12.11          6.10         6.49 o                         
   5   2  20        126.51        128.02        14.31 o                         
   6   2  20          0.71         -5.50         5.89 o                         
  -1   3  20         13.94         14.02         6.82 o                         
   0   3  20         32.28         35.37         9.01 o                         
   1   3  20         13.73         15.84         8.31 o                         
   2   3  20        170.74        109.14        16.23 o                         
   3   3  20         95.58        100.70        14.94 o                         
   4   3  20         55.10         53.16        10.72 o                         
   5   3  20         33.78         31.54         8.10 o                         
   6   3  20         39.38         56.12         8.07 o                         
  -2   4  20         59.18         44.71        11.07 o                         
  -1   4  20        187.19        181.38        19.78 o                         
   0   4  20         20.01         20.49         8.16 o                         
   1   4  20        178.94        180.70        19.69 o                         
   2   4  20         56.22         56.81        11.57 o                         
   3   4  20        117.78        117.81        15.30 o                         
   4   4  20         36.56         55.27        10.45 o                         
   5   4  20        172.50        166.09        14.03 o                         
  -5   5  20         17.15         24.91         5.29 o                         
  -3   5  20         66.30         68.86         7.66 o                         
  -2   5  20        113.54        101.24        13.96 o                         
  -1   5  20         74.00         61.07        11.74 o                         
   0   5  20          0.56          4.75         6.82 o                         
   1   5  20         70.58         73.40        12.79 o                         
   2   5  20        131.36        142.70        16.02 o                         
   3   5  20         58.51         57.63        11.12 o                         
   4   5  20        222.07        228.39        16.46 o                         
  -4   6  20         38.26         52.41         7.72 o                         
  -3   6  20        104.98        104.40         8.10 o                         
  -2   6  20         11.98         24.23         5.31 o                         
  -1   6  20        254.49        234.09        18.92 o                         
   0   6  20          2.19          4.18         5.96 o                         
   1   6  20        258.09        284.52        20.11 o                         
   2   6  20          8.10         17.80         5.76 o                         
   3   6  20        115.96        125.86        12.00 o                         
  -3   7  20         50.91         51.84         4.84 o                         
  -2   7  20        141.80        162.62        17.05 o                         
  -1   7  20         10.74          5.32         3.54 o                         
   0   7  20          0.71         -7.72         9.53 o                         
   1   7  20         14.39          9.32         3.46 o                         
   2   7  20        170.19        200.03        14.10 o                         
  -1   8  20        461.85        552.82        22.71 o                         
   0   8  20          0.96          3.90         3.87 o                         
   1   8  20        453.71        512.57        20.38 o                         
   1   0  21         12.36          9.07         4.89 o                         
   2   0  21         12.85         11.13         4.92 o                         
   3   0  21         11.04          0.47         4.70 o                         
   4   0  21        218.43        209.63        14.71 o                         
   5   0  21          5.96         10.71         6.34 o                         
   6   0  21         91.79        120.37        11.05 o                         
  -5   1  21          3.31         -1.51         3.78 o                         
  -4   1  21        214.65        213.42        12.46 o                         
  -3   1  21         19.16         17.37         9.48 o                         
  -2   1  21        181.37        150.80        12.15 o                         
  -1   1  21          3.03         -0.26         4.52 o                         
   0   1  21        217.83        226.30        35.63 o                         
   1   1  21          2.92          4.60         4.07 o                         
   2   1  21        196.02        180.78        19.66 o                         
   3   1  21         19.02         22.30         8.61 o                         
   4   1  21        207.35        221.84        19.40 o                         
   5   1  21          3.74          2.88         4.12 o                         
   6   1  21        303.85        317.59        16.88 o                         
  -5   2  21         48.09         45.55         5.47 o                         
  -4   2  21        108.09         86.09        11.80 o                         
  -3   2  21         57.25         49.26         7.02 o                         
  -2   2  21         19.86         12.59        10.74 o                         
  -1   2  21          9.08         -3.12         7.38 o                         
   0   2  21         15.94         13.60         8.42 o                         
   1   2  21          6.39         -4.94         7.63 o                         
   2   2  21         22.56         11.57         7.93 o                         
   3   2  21         59.11         64.24        12.23 o                         
   4   2  21        107.01         94.70        12.90 o                         
   5   2  21         53.37         64.99         9.90 o                         
  -5   3  21        106.70        101.34        10.37 o                         
  -3   3  21         74.83         72.37        12.19 o                         
  -2   3  21        381.29        370.24        26.11 o                         
  -1   3  21        107.80         80.31        13.54 o                         
   0   3  21        521.90        474.94        30.47 o                         
   1   3  21        109.93         86.60        14.88 o                         
   2   3  21        377.94        389.28        27.36 o                         
   3   3  21         77.08         73.82        12.52 o                         
   4   3  21        285.27        319.67        21.86 o                         
   5   3  21        107.22        107.01        11.35 o                         
  -5   4  21         10.91         23.79         5.41 o                         
  -4   4  21         81.02         93.16        11.32 o                         
  -3   4  21        149.87        145.62        15.23 o                         
  -2   4  21          0.25          6.45         6.96 o                         
  -1   4  21         21.21         25.28         8.80 o                         
   0   4  21         30.41         32.49         9.89 o                         
   1   4  21         22.48         18.04         8.02 o                         
   2   4  21          0.46          7.40         6.50 o                         
   3   4  21        152.56        156.80        16.25 o                         
   4   4  21         75.56         79.25        11.13 o                         
   5   4  21         12.53          9.11         4.53 o                         
  -4   5  21        145.47        138.85        11.86 o                         
  -3   5  21         20.19         22.75         4.67 o                         
  -2   5  21        122.23        128.47        13.67 o                         
  -1   5  21          2.11         -0.10         5.88 o                         
   0   5  21        104.40         91.38        13.09 o                         
   1   5  21          2.11         -7.82         7.82 o                         
   2   5  21        123.72        120.65        14.19 o                         
   3   5  21         22.63         25.05         7.29 o                         
   4   5  21        158.67        149.63        12.06 o                         
  -3   6  21         57.62         52.54         5.31 o                         
  -2   6  21         47.06         42.55         8.29 o                         
  -1   6  21         18.19         21.69         4.96 o                         
   0   6  21         31.54         27.36         5.21 o                         
   1   6  21         31.65         33.83         5.54 o                         
   2   6  21         44.59         37.79         5.08 o                         
   3   6  21         58.96         70.31         8.21 o                         
  -2   7  21        262.41        286.74        15.94 o                         
  -1   7  21        196.99        246.14        10.85 o                         
   0   7  21        169.19        160.31         9.13 o                         
   1   7  21        192.56        259.05        15.78 o                         
   0   0  22          2.21         10.66         7.17 o                         
   1   0  22        752.50        765.35        30.53 o                         
   2   0  22         25.43         17.28         6.63 o                         
   3   0  22         98.29         83.89         8.03 o                         
   4   0  22         30.30         34.85         8.19 o                         
   5   0  22        174.08        163.35        13.46 o                         
  -5   1  22         73.03         57.28         8.00 o                         
  -4   1  22         41.25         41.96         5.63 o                         
  -3   1  22         50.53         47.22         6.97 o                         
  -2   1  22        130.14        113.75         9.86 o                         
  -1   1  22          1.70        -10.50        10.50 o                         
   0   1  22          9.48          5.92         4.49 o                         
   1   1  22          1.27         -1.04         5.31 o                         
   2   1  22        123.65        103.65        14.73 o                         
   3   1  22         43.77         50.31        10.71 o                         
   4   1  22         37.80         45.90         9.39 o                         
   5   1  22         64.91         71.18         9.61 o                         
  -4   2  22         96.67        108.88        14.40 o                         
  -3   2  22         82.18         83.07        14.61 o                         
  -2   2  22         74.03         70.59        11.91 o                         
  -1   2  22        341.38        346.92        24.75 o                         
   0   2  22         35.58         29.93         9.79 o                         
   1   2  22        323.10        329.94        24.82 o                         
   2   2  22         79.16         62.91        12.37 o                         
   3   2  22         65.49         79.39        12.45 o                         
   4   2  22        106.68        111.69        13.16 o                         
   5   2  22         71.12         78.34         9.58 o                         
  -4   3  22        131.53        154.31        12.91 o                         
  -3   3  22          3.55          2.54         6.26 o                         
  -2   3  22         74.90         71.43        11.34 o                         
  -1   3  22         69.25         78.00        12.89 o                         
   0   3  22         16.61         11.74         7.66 o                         
   1   3  22         76.48         65.43        11.61 o                         
   2   3  22         65.84         41.98        10.44 o                         
   3   3  22          5.38          9.15         5.94 o                         
   4   3  22        121.02        119.74        12.71 o                         
   5   3  22        103.95         98.74         9.58 o                         
  -4   4  22          7.08          3.46         4.37 o                         
  -3   4  22        195.04        199.19        10.84 o                         
  -2   4  22          9.86         -6.75         7.03 o                         
  -1   4  22        238.03        224.37        18.96 o                         
   0   4  22          0.15         14.13         6.75 o                         
   1   4  22        237.31        259.14        20.47 o                         
   2   4  22         14.22         20.58         7.90 o                         
   3   4  22        190.40        226.99        16.99 o                         
   4   4  22         10.13          0.94         4.64 o                         
  -3   5  22         11.35         16.58         3.31 o                         
  -2   5  22        186.52        206.07        11.31 o                         
  -1   5  22         39.62         61.92        10.01 o                         
   0   5  22        213.02        244.72        18.29 o                         
   1   5  22         45.22         64.89        10.36 o                         
   2   5  22        197.01        217.47        11.21 o                         
   3   5  22          9.43         13.88         5.26 o                         
  -2   6  22        136.49        155.75         8.67 o                         
  -1   6  22         19.39         23.68         8.83 o                         
   0   6  22        192.55        228.95        11.15 o                         
   1   6  22         19.66         31.99        11.05 o                         
   2   6  22        136.42        153.36        11.63 o                         
  -1   7  22         21.24         34.49         6.05 o                         
   0   7  22         61.71         67.60         8.03 o                         
   1   0  23          0.09          3.05         4.35 o                         
   2   0  23          2.11         -3.13         4.77 o                         
   3   0  23         15.03          5.50         6.21 o                         
   4   0  23        140.87        140.94        12.59 o                         
  -4   1  23         54.66         41.27         7.37 o                         
  -3   1  23        209.80        215.82        11.30 o                         
  -2   1  23        141.90        120.88         9.49 o                         
  -1   1  23        165.62        184.38        11.71 o                         
   0   1  23        445.52        400.55        19.02 o                         
   1   1  23        167.82        184.06        17.82 o                         
   2   1  23        143.70        147.52        15.76 o                         
   3   1  23        200.74        223.51        17.40 o                         
   4   1  23         61.34         68.83         9.23 o                         
  -4   2  23         53.21         63.97         7.68 o                         
  -3   2  23         73.38         77.98        10.64 o                         
  -2   2  23          8.66         13.54         6.80 o                         
  -1   2  23         26.47         23.66         8.11 o                         
   0   2  23          7.53          5.31         6.59 o                         
   1   2  23         23.91         25.99         8.15 o                         
   2   2  23          6.97          6.92         6.04 o                         
   3   2  23         69.33         65.90        10.48 o                         
   4   2  23         49.45         44.51         8.29 o                         
  -4   3  23         31.46         35.84         5.70 o                         
  -3   3  23         72.28         74.62         9.54 o                         
  -2   3  23         80.14         65.55        10.34 o                         
  -1   3  23         54.44         54.37        10.74 o                         
   0   3  23        296.92        331.33        22.87 o                         
   1   3  23         63.20         47.30         9.93 o                         
   2   3  23         79.29         72.20        11.20 o                         
   3   3  23         76.00         88.27        11.26 o                         
   4   3  23         46.71         49.89         7.65 o                         
  -3   4  23        135.08        147.06        12.31 o                         
  -2   4  23         13.62         19.94         6.70 o                         
  -1   4  23         45.99         48.93         9.26 o                         
   0   4  23         30.22         37.30         8.30 o                         
   1   4  23         40.66         29.91         7.04 o                         
   2   4  23         19.04         24.65         6.89 o                         
   3   4  23        127.74        142.02        12.38 o                         
  -2   5  23        102.11        134.06         7.89 o                         
  -1   5  23        135.92        173.52         9.66 o                         
   0   5  23         72.84         72.87         9.70 o                         
   1   5  23        133.74        153.55         9.39 o                         
   2   5  23         95.79        112.04        10.79 o                         
  -1   6  23         23.39         18.85         4.78 o                         
   0   6  23          0.21         -2.92         4.50 o                         
   0   0  24        461.33        449.92        23.59 o                         
   1   0  24        379.10        353.67        14.36 o                         
   2   0  24        321.20        323.56        19.50 o                         
   3   0  24         24.13         26.50         6.60 o                         
  -3   1  24         95.40         79.68         8.10 o                         
  -2   1  24          6.19          4.34         7.85 o                         
  -1   1  24         35.18         29.25         6.99 o                         
   0   1  24          5.72         -5.94         6.70 o                         
   1   1  24         32.09         17.77         7.35 o                         
   2   1  24          5.23         20.77         5.23 o                         
   3   1  24         90.97        105.67        11.09 o                         
  -3   2  24        142.98        149.11        11.76 o                         
  -2   2  24        193.48        218.13        15.54 o                         
  -1   2  24        227.66        243.47        17.52 o                         
   0   2  24        332.01        368.56        22.24 o                         
   1   2  24        219.47        255.32        18.71 o                         
   2   2  24        181.97        204.42        16.30 o                         
   3   2  24        130.05        147.56        12.71 o                         
  -3   3  24         58.41         64.70         7.79 o                         
  -2   3  24         95.00        101.50        10.89 o                         
  -1   3  24        102.75        102.90        11.72 o                         
   0   3  24         25.08         28.78         7.09 o                         
   1   3  24        109.70        138.32        13.49 o                         
   2   3  24         90.38        104.45        11.28 o                         
   3   3  24         66.62         64.70         7.82 o                         
  -2   4  24         17.87         13.96         3.22 o                         
  -1   4  24         36.21         33.63         6.63 o                         
   0   4  24         53.60         47.57         8.43 o                         
   1   4  24         27.61         38.97         7.13 o                         
   2   4  24         19.32         12.06         5.29 o                         
  -1   5  24         59.50         57.85         5.12 o                         
   0   5  24          0.12          0.35         2.76 o                         
   1   0  25          0.95         12.85         4.71 o                         
  -1   1  25        690.66        780.76        26.13 o                         
   0   1  25         57.12         63.62         9.05 o                         
   1   1  25        696.06        779.61        27.07 o                         
   2   1  25         39.89         44.74         7.08 o                         
  -1   2  25         18.91         12.25         5.89 o                         
   0   2  25         15.01         10.01         4.65 o                         
   1   2  25         19.79         36.92         7.11 o                         
   2   2  25         47.89         45.75         7.22 o                         
  -1   3  25        123.05        118.58        10.60 o                         
   0   3  25          4.00         14.15         5.06 o                         
   1   3  25        122.34        125.78        11.10 o                         
                                                                                
